# Supplementary material for: Crystal structure, thermal and fluorescence properties of 2,2′:6′,2′′-terpyridine-1,1′,1′′-triium tetra­chlorido­nickelate(II) chloride
Source: Acta Crystallogr E Crystallogr Commun. 2017 Nov 28;73(Pt 12):1937–41. doi: 10.1107/S2056989017016784 (PMC5730256; doi:10.1107/S2056989017016784)
Supplement: Supplementary file 1 [file e-73-01937-sup1.cif]

##############################################################################
#                                                                            #
# This CIF contains the data in a paper accepted for publication in          #
# Acta Crystallographica Section E. It conforms to the requirements of       #
# Notes for Authors for Acta Crystallographica Section E, and has been       #
# peer reviewed under the auspices of the IUCr Commission on Journals.       #
#                                                                            #
# Full details of the Crystallographic Information File format               #
# are given in the paper "The Crystallographic Information File (CIF):       #
# a New Standard Archive File for Crystallography" by S. R. Hall, F. H.      #
# Allen and I. D. Brown [Acta Cryst. (1991), A47, 655-685].                  #
#                                                                            #
# The current version of the core CIF dictionary is obtainable from          #
# ftp://ftp.iucr.org/pub/cif_core.dic.                                       #
#                                                                            #
# Software is freely available for graphical display of the structure(s)     #
# in this CIF. For information consult the CIF software page                 #
# http://www.iucr.org/resources/cif/software.                                #
#                                                                            #
# This file may be used for bona fide research purposes within the           #
# scientific community so long as proper attribution is given to the journal # 
# article from which it was obtained.                                        #
#                                                                            #
##############################################################################
data_I
_audit_creation_method     'WinGX routine-INITIALISE'
_journal_data_validation_number     ?
_journal_date_recd_electronic     2017-10-21
_journal_date_accepted     2017-11-21
_journal_name_full     'Acta Crystallographica, Section E'
_journal_year     2017
_journal_volume     73
_journal_issue     12
_journal_page_first     1937
_journal_page_last     1941
_journal_paper_category     GM
_journal_paper_doi     10.1107/S2056989017016784
_journal_coeditor_code     ZS2392
_publ_contact_author_name
;
Lamia, Bendjeddou
;
_publ_contact_author_address
;
Unit\'e de Recherche Chimie de l'Environnement et Mol\'eculaire, Structurale
'CHEMS', Facult\'e des Sciences Exactes, Campus Chaabet Ersas, Universit\'e
 Fr\`eres Mentouri  Constantine, 25000 Constantine, Alg\'erie
;
_publ_contact_author_email     'bendjeddoulamia@gmail.com'
_publ_contact_author_fax
;
00 (213) 31 61 46 44
;
_publ_contact_author_phone
;
00 (213) 31 61 46 44
;
_publ_section_title
;
Crystal structure, thermal and fluorescence properties of
2,2':6',2''-terpyridine-1,1',1''-triium tetrachloridonickelate(II) chloride
;
_publ_section_title_footnote     .
loop_
    _publ_author_name
    _publ_author_footnote
    _publ_author_address
    'Zeghouan, Ouahida' .
;
Unit\'e de Recherche Chimie de l'Environnement et Mol\'eculaire, Structurale
'CHEMS', Facult\'e des Sciences Exactes,Campus Chaabet Ersas, Universit\'e
Fr\`eres Mentouri Constantine 1, 25000 Constantine, Algeria
;
    'Bendjeddou, Lamia' .
;
Unit\'e de Recherche Chimie de l'Environnement et Mol\'eculaire, Structurale
'CHEMS', Facult\'e des Sciences Exactes,Campus Chaabet Ersas, Universit\'e
Fr\`eres Mentouri Constantine 1, 25000 Constantine, Algeria
;
    'Merazig, Hocine' .
;
Unit\'e de Recherche Chimie de l'Environnement et Mol\'eculaire, Structurale
'CHEMS', Facult\'e des Sciences Exactes,Campus Chaabet Ersas, Universit\'e
Fr\`eres Mentouri Constantine 1, 25000 Constantine, Algeria
;
    'Daran, Jean Claude' .
;
Laboratoire de Chimie de Coordination, UPR-CNRS 8241, 205 route de Narbonne,
31077 Toulouse Cedex 4,
France
;
_publ_section_synopsis
;
The synthesis, and structural determination of
2,2':6',2''-terpyridine-1,1',1''-triium tetrachloridonickelate(II) chloride
are reported. The crystal structure features N---H...Cl and C---H...Cl
hydrogen bonds and Ni---Cl...\p ring interactions.
;
_chemical_name_common
;
2,2':6',2''-Terpyridine-1,1',1''-triium tetrachloridonickelate(II)
chloride
;
_chemical_formula_moiety     'C15 H14 N3 3+, Cl4 Ni 2-, Cl -'
_chemical_formula_sum     'C15 H14 Cl5 N3 Ni'
_chemical_formula_structural     'C15 H14 Cl5 N3 Ni'
_chemical_formula_iupac     '(C15 H14 N3) [Ni Cl4] Cl'
_chemical_formula_weight     472.25
_chemical_melting_point     ?
_symmetry_cell_setting     monoclinic
_symmetry_space_group_name_H-M     'P 21'
_symmetry_space_group_name_Hall     'P 2yb'
loop_
    _symmetry_equiv_pos_as_xyz
    'x, y, z'
    '-x, y+1/2, -z'
_cell_length_a     6.689(5)
_cell_length_b     13.809(5)
_cell_length_c     10.620(5)
_cell_angle_alpha     90.000
_cell_angle_beta     101.271(5)
_cell_angle_gamma     90.000
_cell_volume     962.0(9)
_cell_formula_units_Z     2
_cell_measurement_reflns_used     6308
_cell_measurement_theta_min     2.95
_cell_measurement_theta_max     36.1
_cell_measurement_temperature     293(2)
_exptl_crystal_description     prism
_exptl_crystal_colour     green
_exptl_crystal_size_max     0.20
_exptl_crystal_size_mid     0.10
_exptl_crystal_size_min     0.08
_exptl_crystal_size_rad     ?
_exptl_crystal_density_diffrn     1.630
_exptl_crystal_density_meas     ?
_exptl_crystal_density_method     'not measured'
_exptl_crystal_F_000     476
_exptl_absorpt_coefficient_mu     1.705
_exptl_absorpt_correction_type     none
_diffrn_ambient_temperature     293(2)
_diffrn_radiation_type     MoK\a
_diffrn_radiation_wavelength     0.71073
_diffrn_radiation_source     'fine-focus sealed tube'
_diffrn_radiation_monochromator     'graphite'
_diffrn_measurement_device     'Bruker APEXII CCD'
_diffrn_measurement_method     '\f and \w scans'
_diffrn_detector_area_resol_mean     ?
_diffrn_reflns_number     36239
_diffrn_reflns_av_R_equivalents     0.0311
_diffrn_reflns_theta_min     2.95
_diffrn_reflns_theta_max     36.06
_diffrn_reflns_theta_full     36.06
_diffrn_measured_fraction_theta_max     0.993
_diffrn_measured_fraction_theta_full     0.993
_diffrn_reflns_limit_h_min     -11
_diffrn_reflns_limit_h_max     10
_diffrn_reflns_limit_k_min     -22
_diffrn_reflns_limit_k_max     22
_diffrn_reflns_limit_l_min     -17
_diffrn_reflns_limit_l_max     17
_diffrn_standards_number     0
_diffrn_standards_interval_count     0
_diffrn_standards_interval_time     0
_diffrn_standards_decay_%     0
_refine_special_details
;
 Refinement of F^2^ against ALL reflections.  The weighted R-factor wR and
 goodness of fit S are based on F^2^, conventional R-factors R are based
 on F, with F set to zero for negative F^2^. The threshold expression of
 F^2^>2sigma(F^2^) is used only for calculating R-factors(gt) etc. and is
 not relevant to the choice of reflections for refinement.  R-factors based
 on F^2^ are statistically about twice as large as those based on F, and R-
 factors based on ALL data will be even larger.
;
_reflns_number_total     8772
_reflns_number_gt     6308
_reflns_threshold_expression     >2sigma(I)
_refine_ls_structure_factor_coef     Fsqd
_refine_ls_matrix_type     full
_refine_ls_R_factor_all     0.0899
_refine_ls_R_factor_gt     0.0585
_refine_ls_wR_factor_gt     0.1309
_refine_ls_wR_factor_ref     0.1495
_refine_ls_goodness_of_fit_ref     1.148
_refine_ls_restrained_S_all     1.148
_refine_ls_number_reflns     8772
_refine_ls_number_parameters     218
_refine_ls_number_restraints     1
_refine_ls_hydrogen_treatment     constr
_refine_ls_weighting_scheme     calc
_refine_ls_weighting_details
         'calc w=1/[\s^2^(Fo^2^)+(0.0529P)^2^+0.6276P] where P=(Fo^2^+2Fc^2^)/3'
_atom_sites_solution_hydrogens     geom
_atom_sites_solution_primary     direct
_atom_sites_solution_secondary     difmap
_refine_ls_shift/su_max     0
_refine_ls_shift/su_mean     0
_refine_diff_density_max     0.54
_refine_diff_density_min     -0.509
_refine_ls_extinction_method     none
_refine_ls_extinction_coef     ?
_refine_ls_extinction_expression     ?
_refine_ls_abs_structure_details     ?
_refine_ls_abs_structure_Flack     ?
loop_
    _atom_type_symbol
    _atom_type_description
    _atom_type_scat_dispersion_real
    _atom_type_scat_dispersion_imag
    _atom_type_scat_source
    C C 0.0033 0.0016 'International Tables Vol C Tables 4.2.6.8 and 6.1.1.4'
    H H 0 0 'International Tables Vol C Tables 4.2.6.8 and 6.1.1.4'
    N N 0.0061 0.0033 'International Tables Vol C Tables 4.2.6.8 and 6.1.1.4'
    O O 0.0106 0.006 'International Tables Vol C Tables 4.2.6.8 and 6.1.1.4'
    S S 0.1246 0.1234 'International Tables Vol C Tables 4.2.6.8 and 6.1.1.4'
_computing_data_collection
;
APEX2 (Bruker, 2006)
;
_computing_cell_refinement
;
SAINT (Bruker, 2006)
;
_computing_data_reduction
;
SAINT (Bruker, 2006)
;
_computing_structure_solution
;
SHELXS97 (Sheldrick, 2008)
;
_computing_structure_refinement
;
SHELXL97 (Sheldrick, 2008)
;
_computing_molecular_graphics
;
ORTEP-3 (Farrugia, 2012)
;
_computing_publication_material
;
Mercury (Macrae <i>et al.</i>, 2008) and <i>POVRay</i>
(Persistence of Vision, 2004)
;
loop_
    _atom_site_type_symbol
    _atom_site_label
    _atom_site_fract_x
    _atom_site_fract_y
    _atom_site_fract_z
    _atom_site_U_iso_or_equiv
    _atom_site_thermal_displace_type
    _atom_site_calc_flag
    _atom_site_refinement_flags
    _atom_site_occupancy
    N N1 0.6965(5) 0.0120(2) 0.2808(3) 0.0423(8) Uani . . 1.000
    N N2 0.6834(4) 0.1969(2) 0.2073(2) 0.0345(7) Uani . . 1.000
    N N3 0.3276(4) 0.2445(2) 0.0620(3) 0.0378(8) Uani . . 1.000
    C C1 0.6807(7) -0.0822(3) 0.3068(4) 0.0564(14) Uani . . 1.000
    C C2 0.8509(9) -0.1305(4) 0.3730(5) 0.0682(16) Uani . . 1.000
    C C3 1.0290(9) -0.0823(4) 0.4081(5) 0.0704(16) Uani . . 1.000
    C C4 1.0401(7) 0.0151(4) 0.3788(4) 0.0570(14) Uani . . 1.000
    C C5 0.8694(5) 0.0637(3) 0.3144(3) 0.0400(9) Uani . . 1.000
    C C6 0.8612(5) 0.1667(3) 0.2779(3) 0.0377(8) Uani . . 1.000
    C C7 1.0221(6) 0.2299(4) 0.3166(4) 0.0514(13) Uani . . 1.000
    C C8 0.9989(6) 0.3259(3) 0.2837(5) 0.0566(11) Uani . . 1.000
    C C9 0.8147(6) 0.3578(3) 0.2109(4) 0.0510(11) Uani . . 1.000
    C C10 0.6616(5) 0.2905(2) 0.1750(3) 0.0360(8) Uani . . 1.000
    C C11 0.4595(5) 0.3173(2) 0.0989(3) 0.0374(8) Uani . . 1.000
    C C12 0.3955(7) 0.4115(3) 0.0654(4) 0.0493(11) Uani . . 1.000
    C C13 0.1989(7) 0.4256(3) -0.0041(4) 0.0555(14) Uani . . 1.000
    C C14 0.0724(7) 0.3501(4) -0.0406(4) 0.0574(14) Uani . . 1.000
    C C15 0.1389(6) 0.2582(3) -0.0065(4) 0.0496(11) Uani . . 1.000
    Ni Ni1 0.67429(7) 0.12776(3) 0.66208(4) 0.04310(10)
                                                      Uani . . 1.000
    Cl Cl1 0.53022(16) -0.01301(7) 0.60866(11) 0.0556(3) Uani . . 1.000
    Cl Cl2 0.55986(17) 0.23114(8) 0.50704(10) 0.0576(3) Uani . . 1.000
    Cl Cl3 0.6050(2) 0.18121(10) 0.84272(11) 0.0672(4) Uani . . 1.000
    Cl Cl4 1.00476(14) 0.11245(9) 0.68627(12) 0.0629(4) Uani . . 1.000
    Cl Cl5 0.27653(15) 0.03265(7) 0.11437(12) 0.0576(3) Uani . . 1.000
    H H1 0.55780 -0.11470 0.28090 0.0680 Uiso calc R 1.000
    H H2 0.84260 -0.19570 0.39320 0.0820 Uiso calc R 1.000
    H H3 1.14390 -0.11440 0.45200 0.0840 Uiso calc R 1.000
    H H4 1.16290 0.04800 0.40240 0.0680 Uiso calc R 1.000
    H H7 1.14480 0.20740 0.36450 0.0620 Uiso calc R 1.000
    H H8 1.10530 0.36920 0.30980 0.0680 Uiso calc R 1.000
    H H9 0.79550 0.42250 0.18730 0.0610 Uiso calc R 1.000
    H H11 0.58970 0.04130 0.24020 0.0510 Uiso calc R 1.000
    H H12 0.48240 0.46380 0.08890 0.0590 Uiso calc R 1.000
    H H13 0.15350 0.48820 -0.02590 0.0670 Uiso calc R 1.000
    H H14 -0.05810 0.36030 -0.08820 0.0690 Uiso calc R 1.000
    H H15 0.05350 0.20540 -0.03080 0.0600 Uiso calc R 1.000
    H H22 0.58510 0.15670 0.18310 0.0410 Uiso calc R 1.000
    H H33 0.36610 0.18630 0.08330 0.0450 Uiso calc R 1.000
loop_
    _atom_site_aniso_label
    _atom_site_aniso_U_11
    _atom_site_aniso_U_22
    _atom_site_aniso_U_33
    _atom_site_aniso_U_12
    _atom_site_aniso_U_13
    _atom_site_aniso_U_23
    N1 0.0412(14) 0.0405(14) 0.0434(14) 0.0049(11) 0.0040(11) 0.0059(11)
    N2 0.0329(11) 0.0359(12) 0.0329(11) -0.0041(9) 0.0023(9) -0.0026(10)
    N3 0.0373(13) 0.0349(13) 0.0394(13) 0.0067(10) 0.0029(10) -0.0032(10)
    C1 0.069(3) 0.044(2) 0.057(2) 0.0067(19) 0.014(2) 0.0092(17)
    C2 0.099(4) 0.050(2) 0.059(2) 0.021(3) 0.024(3) 0.017(2)
    C3 0.067(3) 0.081(3) 0.061(2) 0.032(3) 0.007(2) 0.016(2)
    C4 0.047(2) 0.073(3) 0.048(2) 0.0178(19) 0.0019(16) 0.0088(19)
    C5 0.0381(15) 0.0508(18) 0.0295(13) 0.0063(14) 0.0024(11) 0.0005(12)
    C6 0.0330(13) 0.0479(17) 0.0306(13) -0.0024(12) 0.0024(11) -0.0055(12)
    C7 0.0339(15) 0.069(3) 0.0476(19) -0.0069(16) -0.0011(14) -0.0065(18)
    C8 0.0444(19) 0.061(2) 0.063(2) -0.0246(17) 0.0074(18) -0.0163(19)
    C9 0.052(2) 0.0391(17) 0.064(2) -0.0166(15) 0.0168(18) -0.0104(16)
    C10 0.0373(14) 0.0345(14) 0.0361(14) -0.0030(11) 0.0070(12) -0.0056(11)
    C11 0.0431(16) 0.0350(14) 0.0352(14) 0.0037(12) 0.0106(12) -0.0022(11)
    C12 0.061(2) 0.0354(16) 0.053(2) 0.0041(15) 0.0147(17) 0.0042(14)
    C13 0.068(3) 0.050(2) 0.0486(19) 0.0185(19) 0.0118(18) 0.0102(17)
    C14 0.057(2) 0.062(3) 0.049(2) 0.024(2) 0.0004(17) 0.0058(18)
    C15 0.0417(18) 0.055(2) 0.0487(19) 0.0085(15) 0.0002(15) -0.0056(16)
    Ni1 0.0447(2) 0.0389(2) 0.0450(2) 0.0022(2) 0.0074(2) -0.0037(2)
    Cl1 0.0557(5) 0.0396(4) 0.0668(6) -0.0065(4) 0.0008(4) -0.0078(4)
    Cl2 0.0582(6) 0.0542(5) 0.0578(5) 0.0045(4) 0.0048(4) 0.0156(4)
    Cl3 0.0789(7) 0.0736(7) 0.0531(5) 0.0027(6) 0.0231(5) -0.0196(5)
    Cl4 0.0395(4) 0.0623(7) 0.0851(7) 0.0057(4) 0.0075(4) -0.0053(5)
    Cl5 0.0413(4) 0.0435(5) 0.0823(7) -0.0114(4) -0.0017(4) 0.0015(5)
_geom_special_details
;
 Bond distances, angles etc. have been calculated using the
 rounded fractional coordinates. All su's are estimated
 from the variances of the (full) variance-covariance matrix.
 The cell esds are taken into account in the estimation of
 distances, angles and torsion angles
;
loop_
    _geom_bond_atom_site_label_1
    _geom_bond_atom_site_label_2
    _geom_bond_site_symmetry_1
    _geom_bond_site_symmetry_2
    _geom_bond_distance
    _geom_bond_publ_flag
    Ni1 Cl1 . . 2.194(2) no
    Ni1 Cl2 . . 2.201(2) no
    Ni1 Cl3 . . 2.188(2) no
    Ni1 Cl4 . . 2.185(2) no
    N1 C5 . . 1.347(5) no
    N1 C1 . . 1.338(5) no
    N2 C6 . . 1.342(4) no
    N2 C10 . . 1.338(4) no
    N3 C15 . . 1.341(5) no
    N3 C11 . . 1.344(4) no
    N1 H11 . . 0.8600 no
    N2 H22 . . 0.8600 no
    N3 H33 . . 0.8600 no
    C1 C2 . . 1.387(7) no
    C2 C3 . . 1.352(8) no
    C3 C4 . . 1.386(8) no
    C4 C5 . . 1.384(6) no
    C5 C6 . . 1.472(6) no
    C6 C7 . . 1.384(6) no
    C7 C8 . . 1.372(7) no
    C8 C9 . . 1.392(6) no
    C9 C10 . . 1.380(5) no
    C10 C11 . . 1.480(5) no
    C11 C12 . . 1.394(5) no
    C12 C13 . . 1.390(7) no
    C13 C14 . . 1.351(7) no
    C14 C15 . . 1.370(7) no
    C1 H1 . . 0.9300 no
    C2 H2 . . 0.9300 no
    C3 H3 . . 0.9300 no
    C4 H4 . . 0.9300 no
    C7 H7 . . 0.9300 no
    C8 H8 . . 0.9300 no
    C9 H9 . . 0.9300 no
    C12 H12 . . 0.9300 no
    C13 H13 . . 0.9300 no
    C14 H14 . . 0.9300 no
    C15 H15 . . 0.9300 no
loop_
    _geom_angle_atom_site_label_1
    _geom_angle_atom_site_label_2
    _geom_angle_atom_site_label_3
    _geom_angle_site_symmetry_1
    _geom_angle_site_symmetry_2
    _geom_angle_site_symmetry_3
    _geom_angle
    _geom_angle_publ_flag
    Cl1 Ni1 Cl4 . . . 109.13(5) no
    Cl1 Ni1 Cl2 . . . 108.08(5) no
    Cl1 Ni1 Cl3 . . . 111.59(5) no
    Cl3 Ni1 Cl4 . . . 108.20(5) no
    Cl2 Ni1 Cl3 . . . 109.57(5) no
    Cl2 Ni1 Cl4 . . . 110.28(5) no
    C1 N1 C5 . . . 124.0(4) no
    C6 N2 C10 . . . 118.9(3) no
    C11 N3 C15 . . . 123.2(3) no
    C5 N1 H11 . . . 118.00 no
    C1 N1 H11 . . . 118.00 no
    C10 N2 H22 . . . 121.00 no
    C6 N2 H22 . . . 121.00 no
    C15 N3 H33 . . . 118.00 no
    C11 N3 H33 . . . 118.00 no
    N1 C1 C2 . . . 118.8(4) no
    C1 C2 C3 . . . 119.7(5) no
    C2 C3 C4 . . . 119.9(5) no
    C3 C4 C5 . . . 120.4(5) no
    N1 C5 C4 . . . 117.2(4) no
    C4 C5 C6 . . . 125.7(4) no
    N1 C5 C6 . . . 117.2(3) no
    N2 C6 C5 . . . 115.5(3) no
    N2 C6 C7 . . . 121.5(4) no
    C5 C6 C7 . . . 123.0(3) no
    C6 C7 C8 . . . 119.4(4) no
    C7 C8 C9 . . . 119.4(4) no
    C8 C9 C10 . . . 118.0(4) no
    N2 C10 C11 . . . 115.1(3) no
    C9 C10 C11 . . . 122.1(3) no
    N2 C10 C9 . . . 122.8(3) no
    N3 C11 C10 . . . 116.7(3) no
    N3 C11 C12 . . . 118.2(3) no
    C10 C11 C12 . . . 125.1(3) no
    C11 C12 C13 . . . 118.5(4) no
    C12 C13 C14 . . . 121.3(4) no
    C13 C14 C15 . . . 119.1(4) no
    N3 C15 C14 . . . 119.8(4) no
    N1 C1 H1 . . . 121.00 no
    C2 C1 H1 . . . 121.00 no
    C1 C2 H2 . . . 120.00 no
    C3 C2 H2 . . . 120.00 no
    C4 C3 H3 . . . 120.00 no
    C2 C3 H3 . . . 120.00 no
    C3 C4 H4 . . . 120.00 no
    C5 C4 H4 . . . 120.00 no
    C6 C7 H7 . . . 120.00 no
    C8 C7 H7 . . . 120.00 no
    C9 C8 H8 . . . 120.00 no
    C7 C8 H8 . . . 120.00 no
    C8 C9 H9 . . . 121.00 no
    C10 C9 H9 . . . 121.00 no
    C11 C12 H12 . . . 121.00 no
    C13 C12 H12 . . . 121.00 no
    C14 C13 H13 . . . 119.00 no
    C12 C13 H13 . . . 119.00 no
    C13 C14 H14 . . . 121.00 no
    C15 C14 H14 . . . 120.00 no
    C14 C15 H15 . . . 120.00 no
    N3 C15 H15 . . . 120.00 no
loop_
    _geom_torsion_atom_site_label_1
    _geom_torsion_atom_site_label_2
    _geom_torsion_atom_site_label_3
    _geom_torsion_atom_site_label_4
    _geom_torsion_site_symmetry_1
    _geom_torsion_site_symmetry_2
    _geom_torsion_site_symmetry_3
    _geom_torsion_site_symmetry_4
    _geom_torsion
    _geom_torsion_publ_flag
    C5 N1 C1 C2 . . . . 0.4(6) no
    C1 N1 C5 C4 . . . . 0.5(5) no
    C1 N1 C5 C6 . . . . 179.7(3) no
    C10 N2 C6 C5 . . . . 177.3(3) no
    C10 N2 C6 C7 . . . . -0.7(5) no
    C6 N2 C10 C9 . . . . 0.2(5) no
    C6 N2 C10 C11 . . . . -179.1(3) no
    C15 N3 C11 C10 . . . . 179.5(3) no
    C15 N3 C11 C12 . . . . 0.8(5) no
    C11 N3 C15 C14 . . . . -0.8(6) no
    N1 C1 C2 C3 . . . . -1.0(7) no
    C1 C2 C3 C4 . . . . 0.6(8) no
    C2 C3 C4 C5 . . . . 0.4(7) no
    C3 C4 C5 N1 . . . . -1.0(6) no
    C3 C4 C5 C6 . . . . 179.9(4) no
    N1 C5 C6 N2 . . . . -4.0(4) no
    N1 C5 C6 C7 . . . . 173.9(3) no
    C4 C5 C6 N2 . . . . 175.1(3) no
    C4 C5 C6 C7 . . . . -7.0(6) no
    N2 C6 C7 C8 . . . . 0.9(6) no
    C5 C6 C7 C8 . . . . -176.8(4) no
    C6 C7 C8 C9 . . . . -0.7(7) no
    C7 C8 C9 C10 . . . . 0.2(6) no
    C8 C9 C10 N2 . . . . 0.1(6) no
    C8 C9 C10 C11 . . . . 179.3(4) no
    N2 C10 C11 N3 . . . . -5.3(4) no
    N2 C10 C11 C12 . . . . 173.4(3) no
    C9 C10 C11 N3 . . . . 175.5(3) no
    C9 C10 C11 C12 . . . . -5.9(5) no
    N3 C11 C12 C13 . . . . 0.1(6) no
    C10 C11 C12 C13 . . . . -178.5(4) no
    C11 C12 C13 C14 . . . . -1.0(6) no
    C12 C13 C14 C15 . . . . 1.0(7) no
    C13 C14 C15 N3 . . . . -0.1(6) no
loop_
    _geom_hbond_atom_site_label_D
    _geom_hbond_atom_site_label_H
    _geom_hbond_atom_site_label_A
    _geom_hbond_site_symmetry_A
    _geom_hbond_distance_DH
    _geom_hbond_distance_HA
    _geom_hbond_distance_DA
    _geom_hbond_angle_DHA
    _geom_hbond_publ_flag
    N1 H11 Cl5 . 0.86 2.26 3.026(4) 149 yes
    N1 H11 N2 . 0.86 2.28 2.666(4) 107 no
    N2 H22 Cl5 . 0.86 2.67 3.532(4) 178 yes
    N2 H22 N3 . 0.86 2.29 2.654(4) 106 no
    N3 H33 Cl5 . 0.86 2.25 3.010(4) 148 yes
    C14 H14 Cl5 2_555 0.93 2.78 3.421(6) 127 yes
_iucr_refine_instructions_details
;
TITL lamia_isjenrg_0m in P 21
CELL  0.71073   6.6890  13.8090  10.6200   90.000  101.271   90.000
ZERR     2.00   0.0050   0.0050   0.0050    0.005    0.005    0.005
LATT  -1
SYMM  - X, 1/2 + Y, - Z
SFAC  C    H    N    O    CL   NI
UNIT  30   28   6    0    10   2
MERG   2
OMIT     1   0   1
OMIT     0   0   1
TWIN
FMAP   2
PLAN   10
ACTA
L.S.   8
WGHT    0.052900    0.627700
BASF   0.17834
FVAR       0.57915
NI1   6    0.325709    0.627761    0.337915    11.00000    0.04474    0.03889 =
         0.04503    0.00374    0.00739   -0.00217
CL4   5   -0.004756    0.612448    0.313725    11.00000    0.03949    0.06228 =
         0.08508    0.00533    0.00752   -0.00572
CL2   5    0.440137    0.731141    0.492963    11.00000    0.05818    0.05422 =
         0.05781   -0.01562    0.00478   -0.00448
CL3   5    0.395045    0.681211    0.157284    11.00000    0.07893    0.07357 =
         0.05306    0.01963    0.02308   -0.00266
CL1   5    0.469783    0.486986    0.391341    11.00000    0.05567    0.03958 =
         0.06676    0.00777    0.00082    0.00646
N3    3    0.672408    0.744485    0.938037    11.00000    0.03729    0.03490 =
         0.03939    0.00318    0.00294   -0.00673
AFIX  43
H33    2    0.633901    0.686331    0.916743    11.00000   -1.20000
AFIX   0
N2    3    0.316642    0.696910    0.792738    11.00000    0.03286    0.03593 =
         0.03285    0.00257    0.00228    0.00411
AFIX  43
H22    2    0.414909    0.656736    0.816852    11.00000   -1.20000
AFIX   0
C10   1    0.338414    0.790530    0.825032    11.00000    0.03725    0.03455 =
         0.03605    0.00564    0.00700    0.00304
N1    3    0.303513    0.511993    0.719226    11.00000    0.04121    0.04047 =
         0.04342   -0.00592    0.00404   -0.00493
AFIX  43
H11    2    0.410298    0.541298    0.759846    11.00000   -1.20000
AFIX   0
C12   1    0.604521    0.911531    0.934639    11.00000    0.06090    0.03540 =
         0.05339   -0.00419    0.01469   -0.00407
AFIX  43
H12   2    0.517589    0.963806    0.911091    11.00000   -1.20000
AFIX   0
C11   1    0.540518    0.817304    0.901053    11.00000    0.04310    0.03500 =
         0.03522    0.00221    0.01060   -0.00374
C9    1    0.185256    0.857811    0.789061    11.00000    0.05179    0.03909 =
         0.06416    0.01040    0.01677    0.01664
AFIX  43
H9    2    0.204513    0.922491    0.812737    11.00000   -1.20000
AFIX   0
C6    1    0.138806    0.666737    0.722052    11.00000    0.03299    0.04788 =
         0.03061    0.00554    0.00241    0.00235
C5    1    0.130609    0.563668    0.685644    11.00000    0.03811    0.05079 =
         0.02946   -0.00048    0.00244   -0.00635
C8    1    0.001141    0.825855    0.716271    11.00000    0.04441    0.06106 =
         0.06345    0.01628    0.00741    0.02461
AFIX  43
H8    2   -0.105267    0.869215    0.690150    11.00000   -1.20000
AFIX   0
C13   1    0.801121    0.925622    1.004095    11.00000    0.06827    0.05026 =
         0.04862   -0.01020    0.01183   -0.01855
AFIX  43
H13   2    0.846455    0.988208    1.025856    11.00000   -1.20000
AFIX   0
C4    1   -0.040053    0.515090    0.621248    11.00000    0.04677    0.07337 =
         0.04793   -0.00878    0.00189   -0.01779
AFIX  43
H4    2   -0.162944    0.548016    0.597557    11.00000   -1.20000
AFIX   0
C15   1    0.861094    0.758157    1.006524    11.00000    0.04169    0.05525 =
         0.04868    0.00558    0.00022   -0.00853
AFIX  43
H15   2    0.946458    0.705440    1.030799    11.00000   -1.20000
AFIX   0
C14   1    0.927614    0.850074    1.040589    11.00000    0.05688    0.06238 =
         0.04891   -0.00577    0.00040   -0.02421
AFIX  43
H14   2    1.058087    0.860343    1.088195    11.00000   -1.20000
AFIX   0
C1    1    0.319260    0.417815    0.693230    11.00000    0.06902    0.04395 =
         0.05699   -0.00916    0.01394   -0.00672
AFIX  43
H1    2    0.442191    0.385312    0.719148    11.00000   -1.20000
AFIX   0
C3    1   -0.028994    0.417741    0.591856    11.00000    0.06746    0.08064 =
         0.06103   -0.01569    0.00746   -0.03205
AFIX  43
H3    2   -0.143928    0.385595    0.548022    11.00000   -1.20000
AFIX   0
C2    1    0.149098    0.369527    0.626977    11.00000    0.09908    0.05005 =
         0.05861   -0.01691    0.02357   -0.02077
AFIX  43
H2    2    0.157420    0.304304    0.606797    11.00000   -1.20000
AFIX   0
C7    1   -0.022088    0.729870    0.683369    11.00000    0.03393    0.06922 =
         0.04758    0.00654   -0.00105    0.00686
AFIX  43
H7    2   -0.144813    0.707450    0.635520    11.00000   -1.20000
AFIX   0
CL5   5    1.276531    1.032649    1.114371    11.00000    0.04128    0.04354 =
         0.08228    0.00153   -0.00169   -0.01141
HKLF 4
REM  lamia_isjenrg_0m in P 21
REM R1 =  0.0585 for   6308 Fo > 4sig(Fo)  and  0.0899 for all   8772 data
REM    218 parameters refined using      1 restraints
END
WGHT      0.0529      0.6276
REM Highest difference peak  0.540,  deepest hole -0.509,  1-sigma level  0.094
Q1    1   0.0026  0.5902  0.3606  11.00000  0.05    0.54
Q2    1   0.5335  0.5089  0.3706  11.00000  0.05    0.52
Q3    1   0.4152  0.5073  0.4132  11.00000  0.05    0.51
Q4    1   0.3447  0.7299  0.4651  11.00000  0.05    0.50
Q5    1   0.0277  0.5854  0.2629  11.00000  0.05    0.49
Q6    1   0.5020  0.4977  0.4505  11.00000  0.05    0.48
Q7    1   0.0724  0.6321  0.3592  11.00000  0.05    0.45
Q8    1  -0.0537  0.6072  0.3084  11.00000  0.05    0.45
Q9    1   1.2970  1.0401  1.1739  11.00000  0.05    0.44
Q10   1   0.4793  0.6702  0.1912  11.00000  0.05    0.44
;
