# Supplementary material for: Crystal structure, thermal and fluorescence properties of 2,2′:6′,2′′-terpyridine-1,1′,1′′-triium tetra­chlorido­nickelate(II) chloride
Source: Acta Crystallogr E Crystallogr Commun. 2017 Nov 28;73(Pt 12):1937–41. doi: 10.1107/S2056989017016784 (PMC5730256; doi:10.1107/S2056989017016784)
Supplement: Supplementary file 2 [file e-73-01937-Isup2.hkl]

#
# h,k,l, Fc-squared, Fo-squared, sigma(Fo-squared) and status flag
#
data_I
_shelx_title ' lamia_isjenrg_0m in P 21'
_shelx_refln_list_code          4
_shelx_F_calc_maximum      155.26
_exptl_crystal_F_000       476.00
_reflns_d_resolution_high  0.6038
 
loop_
 _symmetry_equiv_pos_as_xyz
 'x, y, z'
 '-x, y+1/2, -z'
 
_cell_length_a     6.6890
_cell_length_b    13.8090
_cell_length_c    10.6200
_cell_angle_alpha  90.000
_cell_angle_beta  101.271
_cell_angle_gamma  90.000
 
_shelx_F_squared_multiplier     1.000
 
loop_
 _refln_index_h
 _refln_index_k
 _refln_index_l
 _refln_F_squared_calc
 _refln_F_squared_meas
 _refln_F_squared_sigma
 _refln_observed_status
   0 -22   0        8.36        5.97      4.25 o
   1 -22   0        4.90        5.82      2.69 o
   2 -22   0        0.40        3.66      2.95 o
   1 -21   0        0.35       -2.14      2.45 o
   2 -21   0        5.05        3.50      6.15 o
   3 -21   0        3.64        1.31      4.92 o
   4 -21   0        0.23        3.59      5.22 o
   0 -20   0       43.92       48.94      5.03 o
   1 -20   0       29.80       22.53      4.06 o
   2 -20   0        1.58        0.62      2.54 o
   3 -20   0        5.13        9.17      4.97 o
   4 -20   0        3.98       11.79      5.36 o
   5 -20   0        7.15        0.72      5.25 o
   1 -19   0       38.25       41.60      3.92 o
   2 -19   0       25.93       33.50      4.15 o
   3 -19   0        8.74        7.68      2.20 o
   4 -19   0        8.06       10.61      5.09 o
   5 -19   0        5.01        6.11      5.20 o
   6 -19   0        0.80        1.02      5.62 o
   0 -18   0       48.55       52.56      4.68 o
   1 -18   0       10.93       21.86      4.91 o
   2 -18   0       67.64       52.93      3.51 o
   3 -18   0       90.23       86.66      3.88 o
   4 -18   0       32.28       22.48      5.45 o
   5 -18   0        7.81        9.40      4.96 o
   6 -18   0        6.89       -3.48      4.76 o
   1 -17   0       88.12       95.94      4.25 o
   2 -17   0       28.99       38.33      2.95 o
   3 -17   0       31.18       28.36      2.58 o
   4 -17   0       48.17       39.69      5.78 o
   5 -17   0        6.12        5.27      4.49 o
   6 -17   0       10.79       11.40      4.99 o
   7 -17   0        1.56       -5.13      5.13 o
   0 -16   0      250.47      262.09     11.01 o
   1 -16   0       31.91       34.61      2.86 o
   2 -16   0       46.80       43.02      3.94 o
   3 -16   0       38.24       36.69      2.62 o
   4 -16   0       16.94       17.86      4.47 o
   5 -16   0       18.86       32.41      5.24 o
   6 -16   0       29.61       23.52      5.36 o
   7 -16   0        3.09        5.19      5.19 o
   1 -15   0      182.30      171.84      5.68 o
   2 -15   0       88.08       94.01      3.92 o
   3 -15   0       90.54       85.55      3.64 o
   4 -15   0      137.24      136.39      8.15 o
   5 -15   0        4.88        1.99      4.25 o
   6 -15   0       16.36       23.39      4.91 o
   7 -15   0        5.54        3.03      5.05 o
   8 -15   0        0.49        0.61      5.61 o
   0 -14   0      219.06      181.84      8.98 o
   1 -14   0       34.95       38.83      2.68 o
   2 -14   0        3.32        3.95      1.83 o
   3 -14   0      109.02      107.40      8.49 o
   4 -14   0       15.20       21.95      4.14 o
   5 -14   0       14.79        8.97      4.02 o
   6 -14   0       46.72       31.48      5.09 o
   7 -14   0       26.91       29.92      5.34 o
   8 -14   0        8.75        6.47      5.20 o
   1 -13   0      296.42      278.78      7.45 o
   2 -13   0      215.06      197.60      6.13 o
   3 -13   0        0.29       -1.17      1.58 o
   4 -13   0      111.14      103.45      6.52 o
   5 -13   0       76.62       68.11      5.59 o
   6 -13   0       47.00       43.94      5.19 o
   7 -13   0       63.73       66.41      6.30 o
   8 -13   0       10.96        9.73      5.09 o
   0 -12   0       73.44       65.12      4.48 o
   1 -12   0      297.87      290.93     10.02 o
   2 -12   0      549.17      534.55      9.99 o
   3 -12   0      480.24      471.13      9.09 o
   4 -12   0        2.75        7.46      2.40 o
   5 -12   0       40.61       53.16      6.44 o
   6 -12   0        8.88        8.43      4.87 o
   7 -12   0        0.80       -3.82      3.82 o
   8 -12   0        2.61       -1.15      4.55 o
   9 -12   0        7.00       12.50      5.48 o
   1 -11   0       70.37       76.32      2.53 o
   2 -11   0      164.83      164.25      3.88 o
   3 -11   0       60.47       69.64      3.40 o
   4 -11   0      178.11      171.78      5.67 o
   5 -11   0      225.42      228.04     13.41 o
   6 -11   0       17.62       19.10      2.84 o
   7 -11   0       12.29       13.81      2.97 o
   8 -11   0       30.45       26.62      4.96 o
   9 -11   0        9.19       13.57      5.15 o
   0 -10   0     1691.50     1691.05     36.45 o
   1 -10   0       76.34       86.51      2.68 o
   2 -10   0      403.03      424.15      8.29 o
   3 -10   0     1394.65     1390.01     23.88 o
   4 -10   0      232.48      212.39      6.34 o
   5 -10   0       32.44       38.54      2.99 o
   6 -10   0      101.00       99.12      7.01 o
   7 -10   0       30.96       31.78      3.17 o
   8 -10   0       15.59       22.73      3.31 o
   9 -10   0        6.73        8.09      4.72 o
   1  -9   0      207.90      231.35      4.59 o
   2  -9   0      447.81      430.10      6.81 o
   3  -9   0       14.01       11.75      1.22 o
   4  -9   0        3.54        0.22      1.76 o
   5  -9   0       74.54       76.87      3.49 o
   6  -9   0       81.43       89.84      5.19 o
   7  -9   0       30.06       29.29      2.98 o
   8  -9   0       20.51       28.62      4.51 o
   9  -9   0        7.96        8.50      4.43 o
   0  -8   0     1981.04     1928.64     57.05 o
   1  -8   0       58.60       64.68      2.07 o
   2  -8   0     1587.02     1685.16     25.89 o
   3  -8   0      521.13      488.81      6.86 o
   4  -8   0      140.95      129.98      4.29 o
   5  -8   0      188.78      170.52      5.27 o
   6  -8   0      267.56      262.69      7.17 o
   7  -8   0        3.93        3.04      2.27 o
   8  -8   0       15.06       29.52      3.33 o
   9  -8   0       37.49       39.78      3.87 o
  10  -8   0        1.65       23.08      5.13 o
   1  -7   0      283.58      208.33      3.24 o
   2  -7   0      416.87      389.91      6.15 o
   3  -7   0      143.74      138.87      3.20 o
   4  -7   0      426.44      401.24      7.79 o
   5  -7   0      308.83      291.30      7.48 o
   6  -7   0      111.20      100.68      4.01 o
   7  -7   0       56.89       62.44      3.44 o
   8  -7   0       35.10       36.38      3.17 o
   9  -7   0        0.40        0.92      2.82 o
  10  -7   0        4.23        2.42      4.73 o
   0  -6   0      315.69      405.07     19.52 o
   1  -6   0      497.39      512.30      7.12 o
   2  -6   0      123.99      151.13      2.39 o
   3  -6   0      746.00      721.84     12.69 o
   4  -6   0       22.19       24.56      1.44 o
   5  -6   0      126.78      128.75      4.14 o
   6  -6   0      469.93      431.34     10.38 o
   7  -6   0       25.45       28.58      2.54 o
   8  -6   0        2.26       -1.22      2.25 o
   9  -6   0       65.60       67.99      4.31 o
  10  -6   0        0.14        1.13      4.46 o
   1  -5   0     4269.44     4494.42     65.78 o
   2  -5   0      829.69      786.52     10.71 o
   3  -5   0     1041.04     1061.11     18.61 o
   4  -5   0     1590.53     1575.53     27.24 o
   5  -5   0      454.10      453.15     10.14 o
   6  -5   0       28.44       31.42      2.29 o
   7  -5   0       21.63       27.91      4.20 o
   8  -5   0        1.85        3.48      2.24 o
   9  -5   0        3.75        2.44      2.73 o
  10  -5   0        1.30       10.81      4.45 o
   0  -4   0      740.09      732.33     23.52 o
   1  -4   0     5127.96     6425.07    111.96 o
   2  -4   0      327.44      307.34      5.24 o
   3  -4   0     1484.56     1265.55     22.10 o
   4  -4   0      527.26      513.39      9.54 o
   5  -4   0      186.62      184.33      4.79 o
   6  -4   0      275.53      296.74      7.25 o
   7  -4   0       20.79       24.80      2.29 o
   8  -4   0       17.95       14.54      2.54 o
   9  -4   0       22.35       22.26      4.25 o
  10  -4   0        5.05       15.10      4.61 o
   1  -3   0     4384.78     4745.78     63.72 o
   2  -3   0     1632.89     1781.32     32.19 o
   3  -3   0      146.86      142.58      3.06 o
   4  -3   0     1184.07     1128.60     18.75 o
   5  -3   0      560.06      544.80     12.14 o
   6  -3   0       31.54       33.18      2.16 o
   7  -3   0       39.32       32.20      2.40 o
   8  -3   0       18.45       14.24      2.45 o
   9  -3   0        5.16       11.78      3.81 o
  10  -3   0       10.86       13.95      4.45 o
   0  -2   0     3726.15     3986.66    112.86 o
   1  -2   0      754.76      724.61     10.72 o
   2  -2   0      591.04      575.00      9.68 o
   3  -2   0     3733.37     3748.62     49.98 o
   4  -2   0      913.08      975.45     13.34 o
   5  -2   0      296.59      301.87      6.50 o
   6  -2   0      196.94      192.56      5.90 o
   7  -2   0       88.60       80.77      2.99 o
   8  -2   0       11.10       11.64      3.23 o
   9  -2   0       48.01       48.99      4.93 o
  10  -2   0        3.54        7.85      4.44 o
   1  -1   0     5758.64     5926.22     70.69 o
   2  -1   0     6554.39     7009.37    103.08 o
   3  -1   0     1211.28     1315.80     17.28 o
   4  -1   0       30.48       40.60      1.19 o
   5  -1   0      432.11      439.62      9.06 o
   6  -1   0      137.02      130.48      3.48 o
   7  -1   0      113.13      133.49      3.97 o
   8  -1   0      104.71      113.99      4.99 o
   9  -1   0       12.80       11.51      3.82 o
  10  -1   0       11.22       17.55      4.61 o
   1   0   0     1407.09     1477.06     26.00 o
   2   0   0      498.10      655.19      9.88 o
   3   0   0     4133.47     4185.05     66.80 o
   4   0   0       71.96       77.86      1.87 o
   5   0   0       99.83       96.18      2.68 o
   6   0   0      721.30      787.27     14.40 o
   7   0   0      293.34      282.96      8.00 o
   8   0   0        8.51       17.37      2.79 o
   9   0   0       49.31       48.07      4.10 o
  10   0   0        0.70       -4.07      4.07 o
   1   1   0     5644.36     5775.23     86.62 o
   2   1   0     6582.36     6981.32     92.29 o
   3   1   0     1202.50     1264.80     20.36 o
   4   1   0       43.18       51.56      2.07 o
   5   1   0      426.05      436.26      8.09 o
   6   1   0      133.01      114.69      5.96 o
   7   1   0      107.92      133.56      5.13 o
   8   1   0      101.59      110.08      4.98 o
   9   1   0       13.20       11.25      3.29 o
  10   1   0       11.15       14.44      3.81 o
   0   2   0     3824.86     3733.76     79.72 o
   1   2   0      775.43      717.94     15.20 o
   2   2   0      551.77      533.02      9.71 o
   3   2   0     3769.23     3830.54     64.53 o
   4   2   0      936.38      992.36     17.18 o
   5   2   0      276.56      278.12      5.67 o
   6   2   0      205.52      214.26      5.99 o
   7   2   0       89.18       76.19      4.83 o
   8   2   0       14.42       13.63      2.86 o
   9   2   0       52.70       54.11      4.24 o
  10   2   0        3.45        4.09      9.11 o
   1   3   0     4570.46     4984.82     82.25 o
   2   3   0     1783.89     1974.80     32.24 o
   3   3   0      134.69      128.55      3.42 o
   4   3   0     1170.97     1108.92     19.55 o
   5   3   0      536.45      554.68     12.67 o
   6   3   0       33.62       28.94      2.60 o
   7   3   0       32.17       31.35      2.91 o
   8   3   0       15.19       14.24      2.95 o
   9   3   0        6.23        2.37      3.23 o
  10   3   0        9.83       15.96      3.96 o
   0   4   0      850.76      823.85     23.54 o
   1   4   0     5221.65     6318.44    108.45 o
   2   4   0      308.13      262.69      6.49 o
   3   4   0     1478.96     1287.79     22.18 o
   4   4   0      541.35      540.31      9.62 o
   5   4   0      175.69      176.80      5.38 o
   6   4   0      271.00      281.36      7.84 o
   7   4   0       21.57       24.75      2.84 o
   8   4   0       21.76       15.94      3.11 o
   9   4   0       22.75       13.44      3.57 o
  10   4   0        5.12        6.36      3.69 o
   1   5   0     4361.08     4400.02     75.97 o
   2   5   0      889.86      818.06     17.05 o
   3   5   0     1046.47     1073.80     18.71 o
   4   5   0     1559.72     1563.21     27.32 o
   5   5   0      448.42      426.35     10.60 o
   6   5   0       32.78       28.77      2.71 o
   7   5   0       27.23       32.34      3.01 o
   8   5   0        1.69        0.54      2.80 o
   9   5   0        3.18        0.77      4.90 o
  10   5   0        1.15        0.60      3.83 o
   0   6   0      400.35      450.51     13.24 o
   1   6   0      520.03      523.83     11.33 o
   2   6   0      127.72      150.08      3.14 o
   3   6   0      718.98      704.61     12.79 o
   4   6   0       19.05       20.40      2.62 o
   5   6   0      145.09      142.80      4.81 o
   6   6   0      466.55      448.03     11.07 o
   7   6   0       25.65       24.81      3.02 o
   8   6   0        3.72        1.86      4.23 o
   9   6   0       62.63       75.58      5.09 o
  10   6   0        0.14        1.37      4.30 o
   1   7   0      298.06      228.55      5.28 o
   2   7   0      411.34      387.53      8.79 o
   3   7   0      139.14      130.73      5.82 o
   4   7   0      453.93      433.91     10.01 o
   5   7   0      339.32      306.70      7.99 o
   6   7   0      109.35      118.31     11.06 o
   7   7   0       56.24       62.39      3.94 o
   8   7   0       35.66       31.28      3.74 o
   9   7   0        0.24        0.24      3.63 o
  10   7   0        5.20       12.54      5.42 o
   0   8   0     1985.11     1874.20     56.94 o
   1   8   0       63.74       63.75      2.52 o
   2   8   0     1649.08     1824.77     36.73 o
   3   8   0      552.21      495.55     10.35 o
   4   8   0      145.40      139.59      6.99 o
   5   8   0      199.13      174.13      5.78 o
   6   8   0      258.93      254.45      7.78 o
   7   8   0        3.74       -0.31      2.68 o
   8   8   0       14.03       20.32      3.67 o
   9   8   0       34.41       47.97      4.75 o
  10   8   0        1.58        7.10      5.63 o
   1   9   0      176.56      192.65      5.47 o
   2   9   0      432.59      411.29      9.73 o
   3   9   0       13.66       18.19      2.88 o
   4   9   0        1.66        0.68      2.02 o
   5   9   0       84.42       84.51      4.00 o
   6   9   0       77.04       66.09      4.22 o
   7   9   0       29.07       26.30      3.43 o
   8   9   0       20.26       13.28      3.69 o
   9   9   0        7.83        1.10      3.86 o
   0  10   0     1658.75     1713.74     51.27 o
   1  10   0       65.71       80.75      3.20 o
   2  10   0      431.65      449.48     10.12 o
   3  10   0     1348.58     1257.33     41.65 o
   4  10   0      238.49      217.36      6.64 o
   5  10   0       35.70       43.53      3.33 o
   6  10   0       90.57       88.55      4.61 o
   7  10   0       30.64       16.19      3.36 o
   8  10   0       15.22       16.28      3.82 o
   9  10   0        5.74        4.17      3.91 o
   1  11   0       51.56       53.07      2.81 o
   2  11   0      140.96      135.93      4.59 o
   3  11   0       58.41       72.61      5.03 o
   4  11   0      163.04      158.65      5.88 o
   5  11   0      216.79      227.15      7.38 o
   6  11   0       19.31       18.83      3.07 o
   7  11   0       10.76        5.81      3.27 o
   8  11   0       29.02       26.90      7.44 o
   9  11   0        8.47        7.65      5.40 o
   0  12   0       65.50       52.08      4.16 o
   1  12   0      314.41      315.81      7.79 o
   2  12   0      521.65      500.72     12.11 o
   3  12   0      448.24      452.43     16.20 o
   4  12   0        2.84       -2.26      2.26 o
   5  12   0       40.71       46.34      3.70 o
   6  12   0        7.56        7.82      3.14 o
   7  12   0        0.82        4.94      3.40 o
   8  12   0        2.24        1.78      3.75 o
   9  12   0        8.07       15.66      5.89 o
   1  13   0      319.08      298.81      7.71 o
   2  13   0      223.32      200.93      8.92 o
   3  13   0        0.51        2.51      3.27 o
   4  13   0      108.33      120.00      5.20 o
   5  13   0       73.11       77.40      4.59 o
   6  13   0       49.11       44.09      4.16 o
   7  13   0       63.60       66.67      4.93 o
   8  13   0       11.56       11.95      4.12 o
   0  14   0      208.65      219.27      8.77 o
   1  14   0       35.15       38.99      2.84 o
   2  14   0        4.99        6.29      3.42 o
   3  14   0       96.06       81.28      6.10 o
   4  14   0       16.76       17.73      3.17 o
   5  14   0       16.89       18.75      3.50 o
   6  14   0       47.46       42.48      4.43 o
   7  14   0       27.94        9.45      5.02 o
   8  14   0       10.01        3.68      5.31 o
   1  15   0      186.97      191.79      8.81 o
   2  15   0       84.06       91.48      6.39 o
   3  15   0       91.60       76.05      6.04 o
   4  15   0      143.96      152.79      6.31 o
   5  15   0        5.63        1.19      3.30 o
   6  15   0       16.88       11.24      3.85 o
   7  15   0        5.94        5.26      3.95 o
   8  15   0        0.37       -2.91      5.35 o
   0  16   0      227.75      243.29     10.36 o
   1  16   0       28.85       31.39      4.30 o
   2  16   0       51.78       68.75      5.69 o
   3  16   0       43.92       33.88      5.12 o
   4  16   0       17.47       15.10      3.53 o
   5  16   0       20.63       25.01      6.10 o
   6  16   0       28.81       37.26      4.59 o
   7  16   0        3.07       15.37      4.56 o
   1  17   0       81.31       86.26      6.36 o
   2  17   0       28.26       33.94      5.12 o
   3  17   0       31.44       31.38      5.19 o
   4  17   0       51.99       55.85      4.63 o
   5  17   0        6.75        1.34      3.85 o
   6  17   0       10.15       22.59      4.43 o
   7  17   0        1.02       -4.59      5.32 o
   1  18   0       12.48       14.61      4.16 o
   2  18   0       71.33       62.57      6.28 o
   3  18   0       90.40       99.20      7.54 o
   4  18   0       32.73       37.42      4.44 o
   5  18   0        8.83       12.44      4.12 o
   6  18   0        6.46       -5.05      5.05 o
   2  19   0       26.00       23.87      5.17 o
   3  19   0        8.35       20.97      5.57 o
   4  19   0        6.13        5.21      3.92 o
   5  19   0        4.80        6.52      5.12 o
   6  19   0        0.71       -4.85      4.85 o
   3  20   0        5.58        6.67      5.34 o
   4  20   0        3.47       -0.51      4.13 o
   5  20   0        7.95        3.03      5.49 o
   4  21   0        0.47       10.88      5.70 o
  -2 -22   1       12.11        4.62      4.54 o
  -1 -22   1       27.59       17.95      2.89 o
   0 -22   1        1.80        0.69      2.86 o
   1 -22   1        2.82       -2.72      2.72 o
   2 -22   1        8.06       18.26      7.15 o
  -4 -21   1        6.07       -1.22      5.21 o
  -3 -21   1       10.60       10.81      5.40 o
  -2 -21   1       14.77       10.47      2.96 o
  -1 -21   1        0.41       -2.35      2.37 o
   0 -21   1       15.26       18.10      3.89 o
   1 -21   1       29.53       33.11      3.17 o
   2 -21   1        2.68        4.48      2.68 o
   3 -21   1        5.49       13.33      5.35 o
   4 -21   1        2.52        3.71      5.36 o
  -5 -20   1        0.40       -3.89      5.14 o
  -4 -20   1       15.05       18.94      5.44 o
  -3 -20   1        7.25       17.18      5.20 o
  -2 -20   1       26.11       27.64      3.01 o
  -1 -20   1       68.15       71.09      3.98 o
   0 -20   1       10.92        7.95      2.73 o
   1 -20   1        9.42       16.01      2.92 o
   2 -20   1       20.24       33.33      3.26 o
   3 -20   1       14.55        8.62      3.52 o
   4 -20   1        1.22        0.11      4.97 o
   5 -20   1        2.69        6.95      5.72 o
  -6 -19   1        1.86       -2.37      5.67 o
  -5 -19   1        1.33       10.68      5.16 o
  -4 -19   1        0.77        3.22      4.78 o
  -3 -19   1       10.60        5.26      4.55 o
  -2 -19   1       21.55       26.91      2.86 o
  -1 -19   1        0.51        2.36      3.25 o
   0 -19   1        6.66        7.80      2.47 o
   1 -19   1       33.13       31.83      3.32 o
   2 -19   1       18.24       27.01      7.16 o
   3 -19   1       18.76       23.37      2.65 o
   4 -19   1       15.94       21.82      5.68 o
   5 -19   1        3.24        4.19      5.32 o
  -6 -18   1        2.24       -4.71      4.80 o
  -5 -18   1       11.47       -3.20      4.84 o
  -4 -18   1       10.79        3.19      4.64 o
  -3 -18   1        4.57        7.43      1.95 o
  -2 -18   1        0.89       -1.62      2.18 o
  -1 -18   1        3.42        1.05      3.06 o
   0 -18   1       36.86       35.38      2.85 o
   1 -18   1       15.98       17.90      2.76 o
   2 -18   1       44.26       45.47      3.37 o
   3 -18   1        2.60        1.98      2.27 o
   4 -18   1       11.19        5.81      4.76 o
   5 -18   1       10.96        2.33      4.68 o
   6 -18   1        2.56       -4.75      4.75 o
  -7 -17   1        2.34        6.40      5.44 o
  -6 -17   1        2.74       -2.38      4.62 o
  -5 -17   1       30.24       38.50      5.45 o
  -4 -17   1        6.42        2.22      4.48 o
  -3 -17   1       88.00       80.59      3.66 o
  -2 -17   1       46.15       47.06      3.10 o
  -1 -17   1        8.54       11.26      3.37 o
   0 -17   1       51.04       56.98      4.93 o
   1 -17   1        8.78       15.52      2.59 o
   2 -17   1       19.57       22.30      2.73 o
   3 -17   1       28.44       30.88      3.62 o
   4 -17   1       61.88       62.85      6.34 o
   5 -17   1       10.09        5.04      4.69 o
   6 -17   1        0.49       -3.01      4.85 o
   7 -17   1        0.64       19.54      5.82 o
  -7 -16   1        8.13       13.19      5.53 o
  -6 -16   1        3.82        9.23      4.76 o
  -5 -16   1       11.84       16.60      4.50 o
  -4 -16   1       13.57       10.92      4.34 o
  -3 -16   1       30.88       29.77      2.31 o
  -2 -16   1      109.01      105.19      4.22 o
  -1 -16   1       30.22       32.11      2.82 o
   0 -16   1       55.51       57.52      3.28 o
   1 -16   1       36.04       27.68      2.86 o
   2 -16   1      126.25      121.99      4.82 o
   3 -16   1       51.48       46.66      2.92 o
   4 -16   1       11.11       18.20      4.58 o
   5 -16   1       51.09       45.99      6.02 o
   6 -16   1        2.56        4.30      4.77 o
   7 -16   1       10.08        2.72      5.16 o
  -8 -15   1       12.20        9.21      5.55 o
  -7 -15   1        6.77        2.67      4.88 o
  -6 -15   1       10.89       10.28      4.72 o
  -5 -15   1       87.80       75.51      6.29 o
  -4 -15   1        6.95        6.25      3.76 o
  -3 -15   1       47.98       49.86      2.66 o
  -2 -15   1       44.47       54.61      2.99 o
  -1 -15   1       32.53       30.78      2.61 o
   0 -15   1      262.53      239.43     10.18 o
   1 -15   1       69.79       81.33      3.79 o
   2 -15   1       80.59       79.74      3.70 o
   3 -15   1       27.75       29.71      2.48 o
   4 -15   1        2.14        5.45      4.07 o
   5 -15   1        1.20       -0.04      4.18 o
   6 -15   1       28.53       44.75      5.81 o
   7 -15   1        6.38        6.74      4.96 o
   8 -15   1        1.32       -5.13      5.13 o
  -8 -14   1        4.95        5.78      4.99 o
  -7 -14   1        3.45       -2.57      4.48 o
  -6 -14   1       45.57       53.55      5.72 o
  -5 -14   1       30.67       37.04      4.87 o
  -4 -14   1        9.57        1.62      3.46 o
  -3 -14   1       28.08       24.29      2.04 o
  -2 -14   1       54.90       56.57      5.10 o
  -1 -14   1      152.84      146.59      4.79 o
   0 -14   1      134.61      131.01      7.31 o
   1 -14   1      298.15      263.74      7.23 o
   2 -14   1      128.79      129.27      4.50 o
   3 -14   1       39.42       31.80      2.45 o
   4 -14   1       12.74        3.65      3.83 o
   5 -14   1       94.29       90.19      6.72 o
   6 -14   1        6.64        7.13      4.40 o
   7 -14   1        3.18        6.54      4.68 o
   8 -14   1        9.79       14.07      5.40 o
  -9 -13   1        9.31       -1.91      5.35 o
  -8 -13   1       17.26       13.41      5.05 o
  -7 -13   1        7.01        4.97      4.17 o
  -6 -13   1       70.17       71.14      4.45 o
  -5 -13   1       38.94       38.97      4.36 o
  -4 -13   1       35.02       33.75      3.12 o
  -3 -13   1       71.10       70.31      2.63 o
  -2 -13   1      119.46       98.79      3.89 o
  -1 -13   1      128.97      121.05      4.34 o
   0 -13   1      302.20      270.88      7.09 o
   1 -13   1       52.73       55.19      3.01 o
   2 -13   1        0.62       -1.11      1.89 o
   3 -13   1      363.15      333.10      8.22 o
   4 -13   1      114.81      114.01      6.72 o
   5 -13   1      114.02      111.12      7.11 o
   6 -13   1       19.23       17.99      4.50 o
   7 -13   1        3.98        0.31      4.43 o
   8 -13   1        2.26       -0.75      4.74 o
  -9 -12   1        4.51        3.21      4.85 o
  -8 -12   1        5.25        6.88      4.35 o
  -7 -12   1       12.52       13.68      3.10 o
  -6 -12   1       72.57       76.52      4.22 o
  -5 -12   1       49.81       45.30      3.29 o
  -4 -12   1      385.29      375.58      9.93 o
  -3 -12   1      219.93      220.50      4.92 o
  -2 -12   1       18.33       17.52      1.63 o
  -1 -12   1      397.70      376.29      6.74 o
   0 -12   1      423.56      396.94      9.51 o
   1 -12   1      257.49      251.33      6.60 o
   2 -12   1       76.15       77.87      2.78 o
   3 -12   1       25.59       28.24      1.87 o
   4 -12   1        2.86        4.81      2.51 o
   5 -12   1        8.87        8.39      3.59 o
   6 -12   1        8.56       -0.47      3.63 o
   7 -12   1       49.87       45.51      5.48 o
   8 -12   1        7.80        8.62      4.93 o
   9 -12   1        0.96        9.12      5.46 o
  -9 -11   1        3.17       15.77      4.91 o
  -8 -11   1       38.21       35.42      4.75 o
  -7 -11   1        0.23        1.39      2.54 o
  -6 -11   1       49.68       51.62      3.90 o
  -5 -11   1       45.66       44.61      3.17 o
  -4 -11   1       47.98       62.61      2.49 o
  -3 -11   1      223.84      216.62      4.01 o
  -2 -11   1      998.14     1009.32     21.70 o
  -1 -11   1      565.52      533.71      7.50 o
   0 -11   1       22.36       14.53      1.42 o
   1 -11   1      531.20      528.19     10.34 o
   2 -11   1       97.27       85.78      3.92 o
   3 -11   1      371.62      374.20     11.04 o
   4 -11   1      147.30      157.74      5.53 o
   5 -11   1      144.03      153.94      5.66 o
   6 -11   1      132.91      126.07      6.96 o
   7 -11   1       21.98       37.02      5.03 o
   8 -11   1       29.55       34.66      5.44 o
   9 -11   1       20.69       36.99      5.92 o
  -9 -10   1       13.60       19.91      3.52 o
  -8 -10   1        3.53        3.65      3.16 o
  -7 -10   1       17.67       25.61      2.96 o
  -6 -10   1       63.81       57.95      3.49 o
  -5 -10   1      166.39      170.11      4.39 o
  -4 -10   1      899.66      893.45     16.56 o
  -3 -10   1      623.86      615.51      8.63 o
  -2 -10   1      135.57      153.97      3.41 o
  -1 -10   1      771.51      729.65     12.57 o
   0 -10   1      219.00      231.14      5.06 o
   1 -10   1      394.16      397.93      7.58 o
   2 -10   1      149.32      149.61      5.70 o
   3 -10   1      140.31      139.93      4.20 o
   4 -10   1       69.45       64.59      3.52 o
   5 -10   1       11.07       23.01      2.69 o
   6 -10   1       14.16       17.38      3.38 o
   7 -10   1       10.32        8.44      2.62 o
   8 -10   1        9.58       10.41      4.37 o
   9 -10   1        6.40       11.10      4.97 o
 -10  -9   1        0.26        6.06      4.63 o
  -9  -9   1        4.71        7.87      3.01 o
  -8  -9   1        5.52       11.02      2.69 o
  -7  -9   1       50.66       51.25      3.52 o
  -6  -9   1       11.48       19.39      2.39 o
  -5  -9   1       98.73       94.64      3.17 o
  -4  -9   1       46.11       38.19      1.98 o
  -3  -9   1      364.60      366.60      6.92 o
  -2  -9   1      950.34      977.27     16.54 o
  -1  -9   1      740.23      742.59     12.69 o
   0  -9   1      517.73      511.96      9.26 o
   1  -9   1      654.49      649.68     11.85 o
   2  -9   1      486.99      483.58      9.18 o
   3  -9   1      306.83      287.78      5.95 o
   4  -9   1      636.53      612.57     17.67 o
   5  -9   1       71.38       67.28      8.05 o
   6  -9   1      265.77      250.41     10.05 o
   7  -9   1       26.40       25.46      3.03 o
   8  -9   1       38.62       32.49      3.75 o
   9  -9   1       38.34       48.93      5.77 o
 -10  -8   1        6.56       16.33      3.40 o
  -9  -8   1        7.78       13.61      2.93 o
  -8  -8   1       26.59       24.88      2.91 o
  -7  -8   1       69.16       69.81      3.55 o
  -6  -8   1      138.25      129.52      4.53 o
  -5  -8   1      192.41      175.24      4.27 o
  -4  -8   1      241.37      228.72      5.40 o
  -3  -8   1      252.95      235.15      5.96 o
  -2  -8   1      705.70      714.36     12.48 o
  -1  -8   1     2522.13     2620.38     41.05 o
   0  -8   1     2839.68     2886.12     48.97 o
   1  -8   1      872.18     1004.19     47.60 o
   2  -8   1       31.36       26.90      1.46 o
   3  -8   1        6.84        5.34      0.77 o
   4  -8   1      545.94      527.33     12.31 o
   5  -8   1       78.49       76.27      3.46 o
   6  -8   1       35.06       25.96      2.64 o
   7  -8   1      132.95      137.88      5.38 o
   8  -8   1       30.93       35.19      3.58 o
   9  -8   1        3.01        3.52      4.54 o
  10  -8   1        4.46       15.27      5.19 o
 -10  -7   1        7.59       11.01      3.25 o
  -9  -7   1       10.17       11.91      2.87 o
  -8  -7   1       13.68       21.22      2.65 o
  -7  -7   1      185.93      168.96      5.43 o
  -6  -7   1      273.30      264.85      5.69 o
  -5  -7   1      425.47      418.11      8.06 o
  -4  -7   1      158.05      146.93      3.45 o
  -3  -7   1     1856.98     1881.90     39.01 o
  -2  -7   1      693.94      721.77     11.40 o
  -1  -7   1      614.82      705.23     11.70 o
   0  -7   1     4700.86     5064.02     84.29 o
   1  -7   1      572.57      557.95     12.50 o
   2  -7   1      366.40      378.99      7.10 o
   3  -7   1      266.48      254.73      5.09 o
   4  -7   1      434.64      468.99     11.20 o
   5  -7   1       10.22        5.78      1.75 o
   6  -7   1      273.29      239.50      6.86 o
   7  -7   1       31.47       35.57      4.89 o
   8  -7   1       18.81       19.68      3.07 o
   9  -7   1       18.48       23.17      4.88 o
  10  -7   1        2.76        9.30      5.02 o
 -10  -6   1        1.24        6.43      2.94 o
  -9  -6   1        5.75       10.26      2.73 o
  -8  -6   1       49.35       45.63      3.12 o
  -7  -6   1       86.32       91.16      3.75 o
  -6  -6   1      224.84      234.02      5.16 o
  -5  -6   1      129.95      125.97      3.24 o
  -4  -6   1       28.04       33.58      2.63 o
  -3  -6   1     1185.39     1228.73     25.65 o
  -2  -6   1       41.30       63.45      1.39 o
  -1  -6   1      801.16      727.81     11.92 o
   0  -6   1      896.73      799.67     13.90 o
   1  -6   1      316.12      313.90      5.81 o
   2  -6   1     1525.68     1531.24     27.08 o
   3  -6   1      752.53      799.53     12.38 o
   4  -6   1      214.85      214.22      5.42 o
   5  -6   1      473.83      444.31     10.44 o
   6  -6   1       14.16       12.61      2.19 o
   7  -6   1      125.14      123.46      5.01 o
   8  -6   1       28.61       35.88      3.60 o
   9  -6   1        7.16       12.72      3.82 o
  10  -6   1       12.91       18.41      5.16 o
 -10  -5   1       14.05       20.50      4.57 o
  -9  -5   1        4.48        7.50      2.56 o
  -8  -5   1       36.51       41.67      2.90 o
  -7  -5   1       94.65       89.90      5.45 o
  -6  -5   1      391.64      384.15      7.56 o
  -5  -5   1      551.89      519.03      9.62 o
  -4  -5   1      702.33      734.56     12.94 o
  -3  -5   1     2197.31     2334.63     48.59 o
  -2  -5   1      537.34      491.96     10.22 o
  -1  -5   1     2583.49     3068.97     42.54 o
   0  -5   1     4869.89     5097.55    106.89 o
   1  -5   1      896.13     1223.48     22.00 o
   2  -5   1      847.00      947.22     16.54 o
   3  -5   1     2615.90     2499.97     52.57 o
   4  -5   1      142.53      121.89      3.77 o
   5  -5   1       77.93       81.83      3.30 o
   6  -5   1       26.94       30.40      2.37 o
   7  -5   1       45.02       37.97      2.93 o
   8  -5   1       17.40       14.55      4.20 o
   9  -5   1        8.06        2.66      4.11 o
  10  -5   1        0.12        2.48      4.54 o
 -10  -4   1        6.58        9.87      4.29 o
  -9  -4   1       33.38       32.24      4.97 o
  -8  -4   1       48.52       56.91      3.14 o
  -7  -4   1       15.38       13.99      1.92 o
  -6  -4   1      298.84      302.56      6.08 o
  -5  -4   1      154.06      151.57      2.90 o
  -4  -4   1     1392.20     1426.92     23.94 o
  -3  -4   1     3081.08     3214.94     53.33 o
  -2  -4   1      357.91      441.68      7.79 o
  -1  -4   1      429.94      643.91      8.77 o
   0  -4   1      280.74      313.27      5.92 o
   1  -4   1     1902.81     1961.15     33.55 o
   2  -4   1     7615.94     8351.17    122.37 o
   3  -4   1     1193.23     1192.50     25.78 o
   4  -4   1      249.13      225.83      5.61 o
   5  -4   1     1010.41      954.31     21.13 o
   6  -4   1      151.09      130.79      4.47 o
   7  -4   1       37.66       45.09      3.07 o
   8  -4   1       16.21       20.33      5.52 o
   9  -4   1        6.38       -1.36      4.00 o
  10  -4   1        8.67       14.48      4.74 o
 -10  -3   1       21.59       25.97      4.45 o
  -9  -3   1       36.69       36.41      4.31 o
  -8  -3   1       10.21       11.46      2.16 o
  -7  -3   1       67.22       60.26      2.80 o
  -6  -3   1      907.98      817.25     18.04 o
  -5  -3   1      159.24      140.73      4.03 o
  -4  -3   1      810.42      902.24     15.34 o
  -3  -3   1     3366.10     3597.06     60.62 o
  -2  -3   1      150.97      151.91      3.26 o
  -1  -3   1     1300.38     1635.62     23.79 o
   0  -3   1     8716.40     9374.08    159.28 o
   1  -3   1        3.52       17.95      1.17 o
   2  -3   1      822.40      881.32     13.20 o
   3  -3   1     7645.47     8066.81    207.28 o
   4  -3   1      249.21      214.93      4.99 o
   5  -3   1      321.21      321.71      7.77 o
   6  -3   1      212.26      186.57      5.37 o
   7  -3   1       13.10       16.66      2.30 o
   8  -3   1        9.41       13.97      3.60 o
   9  -3   1       53.20       48.16      5.25 o
  10  -3   1        4.19        3.15      4.55 o
 -10  -2   1        0.90        8.36      3.93 o
  -9  -2   1       50.13       52.61      4.72 o
  -8  -2   1        3.14        3.43      2.03 o
  -7  -2   1      130.72      127.44      7.16 o
  -6  -2   1      376.19      359.69      6.13 o
  -5  -2   1      258.81      262.30      4.57 o
  -4  -2   1      582.60      559.49     10.00 o
  -3  -2   1      600.22      553.55     11.77 o
  -2  -2   1     2434.94     2842.43     82.28 o
  -1  -2   1     3346.40     3725.57     61.19 o
   0  -2   1     2322.77     2576.28     52.70 o
   1  -2   1     3532.32     3742.88     64.24 o
   2  -2   1     2021.98     1981.04     29.53 o
   3  -2   1       46.26       42.46      1.56 o
   4  -2   1      279.42      257.19      5.18 o
   5  -2   1      180.27      161.49      3.84 o
   6  -2   1      133.85      124.63      3.62 o
   7  -2   1       36.59       42.89      2.58 o
   8  -2   1       27.18       19.55      3.82 o
   9  -2   1        6.31        0.54      3.85 o
  10  -2   1        4.63        5.43      4.51 o
 -10  -1   1        6.25       13.39      4.06 o
  -9  -1   1       40.73       27.46      4.11 o
  -8  -1   1        8.66       10.27      2.59 o
  -7  -1   1       26.99       22.60      2.14 o
  -6  -1   1       70.79       67.73      2.09 o
  -5  -1   1      204.37      248.14      6.06 o
  -4  -1   1      215.32      215.64      3.70 o
  -3  -1   1     1534.05     1546.68     34.85 o
  -2  -1   1      326.00      427.67     10.30 o
  -1  -1   1      516.24      537.26     11.78 o
   1  -1   1     6828.73     7514.37    111.87 o
   2  -1   1     4485.37     5280.24     78.71 o
   3  -1   1      976.56      854.66     15.20 o
   4  -1   1       45.76       39.20      1.89 o
   5  -1   1      108.65      105.56      3.07 o
   6  -1   1     1100.81     1124.02     19.71 o
   7  -1   1       94.06      108.90      4.61 o
   8  -1   1        5.96        2.38      2.72 o
   9  -1   1       28.65       18.03      4.38 o
  10  -1   1        3.74        3.57      4.55 o
 -10   0   1        0.71        0.67      3.78 o
  -9   0   1       32.03       43.21      3.84 o
  -8   0   1        0.42       -2.25      2.25 o
  -7   0   1        3.23        5.85      2.09 o
  -6   0   1      222.69      216.24      4.23 o
  -5   0   1      102.31      100.50      2.27 o
  -4   0   1        7.52       24.23      0.94 o
  -3   0   1      145.08      241.93      8.41 o
  -2   0   1    15281.35    17689.48    523.20 o
  -1   0   1      330.00      307.66      7.12 o
   2   0   1       22.79        5.74      0.56 o
   3   0   1      115.44      134.92      2.96 o
   4   0   1      614.03      599.72     11.64 o
   5   0   1      115.34      134.83      4.32 o
   6   0   1      103.49      114.04      4.37 o
   7   0   1       47.21       55.75      3.45 o
   8   0   1       12.59       16.60      3.55 o
   9   0   1       35.93       33.99      3.99 o
  10   0   1        1.69       -3.25      4.22 o
 -10   1   1        6.61       -3.30      3.30 o
  -9   1   1       38.35       45.92      3.80 o
  -8   1   1        9.74       12.51      2.68 o
  -7   1   1       30.03       30.66      2.64 o
  -6   1   1       63.67       57.67      2.91 o
  -5   1   1      211.51      232.67      4.28 o
  -4   1   1      207.93      204.52      4.36 o
  -3   1   1     1641.54     1704.40     28.36 o
  -2   1   1      396.04      512.19     10.39 o
  -1   1   1      534.45      566.01     11.68 o
   1   1   1     6839.57     7616.46     91.32 o
   2   1   1     4481.46     5417.52     90.97 o
   3   1   1      920.48      801.46     18.02 o
   4   1   1       47.31       40.11      2.07 o
   5   1   1      111.96      119.20      5.68 o
   6   1   1     1067.59     1049.04     24.15 o
   7   1   1       93.46       98.09      4.38 o
   8   1   1        5.94       13.99      2.93 o
   9   1   1       26.10       27.91      3.77 o
  10   1   1        4.13        2.15      4.61 o
 -10   2   1        1.43       -3.41      3.41 o
  -9   2   1       49.21       52.56      4.16 o
  -8   2   1        2.95        2.03      2.49 o
  -7   2   1      118.83      110.92      5.03 o
  -6   2   1      343.38      327.33      8.70 o
  -5   2   1      268.47      262.24      5.54 o
  -4   2   1      548.67      521.62      9.92 o
  -3   2   1      565.19      512.16      8.11 o
  -2   2   1     2417.87     2756.86     41.07 o
  -1   2   1     3339.91     3532.14     66.12 o
   0   2   1     2241.60     2476.33     42.98 o
   1   2   1     3504.18     3792.52     64.21 o
   2   2   1     2120.37     2013.70     39.57 o
   3   2   1       57.89       61.00      2.99 o
   4   2   1      293.12      265.27      6.50 o
   5   2   1      177.37      160.65      4.93 o
   6   2   1      128.97      113.95      6.75 o
   7   2   1       41.27       41.55      3.25 o
   8   2   1       26.86       33.36      3.58 o
   9   2   1        5.89        3.50      3.24 o
  10   2   1        5.80        4.01      3.66 o
 -10   3   1       22.34       10.90      3.76 o
  -9   3   1       34.94       38.99      4.09 o
  -8   3   1       12.87        8.69      2.77 o
  -7   3   1       71.17       66.37      5.68 o
  -6   3   1      893.65      858.02     18.67 o
  -5   3   1      164.90      151.74      5.18 o
  -4   3   1      807.81      848.97     15.62 o
  -3   3   1     3358.27     3518.53     52.65 o
  -2   3   1      199.60      190.17      2.64 o
  -1   3   1     1293.54     1580.18     23.85 o
   0   3   1     8747.89     9339.99    171.39 o
   1   3   1        3.43       15.64      0.83 o
   2   3   1      829.43      885.30     15.38 o
   3   3   1     7597.44     8076.27    168.40 o
   4   3   1      232.18      198.29      5.48 o
   5   3   1      324.72      323.90      8.16 o
   6   3   1      193.78      180.41      9.23 o
   7   3   1       14.01       12.56      2.65 o
   8   3   1        8.66       13.14      3.10 o
   9   3   1       50.69       52.68      4.49 o
  10   3   1        4.81       18.93      4.08 o
 -10   4   1        7.78        9.43      3.78 o
  -9   4   1       32.62       30.53      4.52 o
  -8   4   1       48.31       59.56      5.99 o
  -7   4   1        9.96        9.02      2.41 o
  -6   4   1      285.56      291.13      7.95 o
  -5   4   1      147.53      148.77      3.46 o
  -4   4   1     1329.61     1346.82     22.13 o
  -3   4   1     3020.21     3047.37     46.29 o
  -2   4   1      374.25      438.25      6.12 o
  -1   4   1      482.98      703.59      9.10 o
   0   4   1      305.54      335.96      5.85 o
   1   4   1     1883.45     1950.07     33.49 o
   2   4   1     7548.57     8203.75    173.11 o
   3   4   1     1224.80     1226.90     25.99 o
   4   4   1      256.31      222.53      5.93 o
   5   4   1     1038.57      988.40     21.52 o
   6   4   1      155.08      135.62      6.93 o
   7   4   1       39.63       49.81      3.54 o
   8   4   1       18.33       20.22      3.28 o
   9   4   1        6.22        9.32      3.58 o
  10   4   1        7.93       11.07      4.19 o
 -10   5   1       13.11        7.38      7.40 o
  -9   5   1        4.37        9.56      3.49 o
  -8   5   1       38.12       37.18      4.12 o
  -7   5   1       92.94       89.17      4.20 o
  -6   5   1      384.67      391.94      9.79 o
  -5   5   1      541.64      528.18      9.77 o
  -4   5   1      697.72      724.10     15.84 o
  -3   5   1     2183.00     2292.76     39.75 o
  -2   5   1      503.95      451.40      7.99 o
  -1   5   1     2552.04     2978.34     51.79 o
   0   5   1     4928.25     5128.81     87.22 o
   1   5   1      969.59     1320.79     21.95 o
   2   5   1      834.87      949.37     20.25 o
   3   5   1     2588.93     2487.36     52.74 o
   4   5   1      153.47      129.81      4.25 o
   5   5   1       77.84       78.17      3.63 o
   6   5   1       21.81       18.64      2.58 o
   7   5   1       50.65       49.04      4.36 o
   8   5   1       16.63       13.62      4.19 o
   9   5   1        7.83        0.10      3.55 o
  10   5   1        0.22        3.71      4.38 o
 -10   6   1        0.81       -4.23      5.51 o
  -9   6   1        5.23        4.96      3.36 o
  -8   6   1       51.00       51.22      3.96 o
  -7   6   1       88.85       94.18      4.53 o
  -6   6   1      236.37      223.67      6.82 o
  -5   6   1      124.06      121.32      3.32 o
  -4   6   1       17.82       21.14      3.38 o
  -3   6   1     1148.81     1185.59     21.05 o
  -2   6   1       50.56       70.57      5.30 o
  -1   6   1      793.69      692.01     12.49 o
   0   6   1      885.08      774.37     13.79 o
   1   6   1      309.33      297.26      7.09 o
   2   6   1     1614.76     1619.28     33.19 o
   3   6   1      748.98      770.92     17.47 o
   4   6   1      199.30      177.86      5.59 o
   5   6   1      466.28      441.03     10.84 o
   6   6   1       16.58       19.02      2.69 o
   7   6   1      118.64      132.97      5.51 o
   8   6   1       29.07       31.27      3.65 o
   9   6   1        7.08        4.66      3.63 o
  10   6   1       12.16       22.42      5.57 o
 -10   7   1        7.12       -1.38      4.98 o
  -9   7   1       10.23       10.00      3.73 o
  -8   7   1       12.93       11.63      3.21 o
  -7   7   1      181.54      186.86      6.55 o
  -6   7   1      267.97      243.27      7.49 o
  -5   7   1      408.33      421.50      9.79 o
  -4   7   1      152.56      146.52      4.50 o
  -3   7   1     1785.49     1817.44     31.99 o
  -2   7   1      649.28      658.29     12.25 o
  -1   7   1      617.14      680.04     12.25 o
   0   7   1     4607.69     4803.08     84.16 o
   1   7   1      594.83      580.44     12.58 o
   2   7   1      366.84      379.05      8.68 o
   3   7   1      293.10      265.45      6.25 o
   4   7   1      473.75      499.41     11.53 o
   5   7   1        8.72        8.20      2.21 o
   6   7   1      268.03      248.45      7.46 o
   7   7   1       37.15       34.26      3.46 o
   8   7   1       19.83       18.29      3.58 o
   9   7   1       17.79       22.61      4.20 o
  10   7   1        2.37        6.02      5.39 o
 -10   8   1        6.07        7.51      5.23 o
  -9   8   1        8.60        9.72      3.79 o
  -8   8   1       25.76       22.93      3.60 o
  -7   8   1       72.75       75.61      4.31 o
  -6   8   1      135.17      110.47      4.77 o
  -5   8   1      187.94      179.68      4.45 o
  -4   8   1      259.41      259.93      5.28 o
  -3   8   1      272.41      252.99      5.40 o
  -2   8   1      697.45      700.54     13.20 o
  -1   8   1     2443.20     2466.52     43.79 o
   0   8   1     2786.43     2802.46     48.82 o
   1   8   1      920.57      968.47     21.20 o
   2   8   1       40.17       30.21      1.83 o
   3   8   1        5.22        5.86      1.31 o
   4   8   1      539.05      532.50     12.64 o
   5   8   1       76.07       62.87      3.57 o
   6   8   1       36.57       28.97      3.37 o
   7   8   1      124.51      119.38      5.54 o
   8   8   1       29.28       32.53      4.62 o
   9   8   1        2.92       -3.68      3.68 o
  10   8   1        4.06        6.04      5.61 o
 -10   9   1        0.39        4.42      5.41 o
  -9   9   1        5.09       -3.04      3.60 o
  -8   9   1        4.67       -3.11      3.11 o
  -7   9   1       47.81       51.18      3.96 o
  -6   9   1        9.91        8.18      2.56 o
  -5   9   1      108.62      101.42      6.93 o
  -4   9   1       49.63       44.78      2.16 o
  -3   9   1      337.95      339.03      8.48 o
  -2   9   1      936.96      907.99     16.64 o
  -1   9   1      737.99      749.43     13.32 o
   0   9   1      471.00      463.62     11.13 o
   1   9   1      660.03      654.05     14.47 o
   2   9   1      493.46      502.37     12.66 o
   3   9   1      344.49      311.60      7.30 o
   4   9   1      656.85      627.68     14.59 o
   5   9   1       67.56       59.90      3.63 o
   6   9   1      266.59      261.93      8.04 o
   7   9   1       24.38       23.85      3.40 o
   8   9   1       41.46       33.51      4.17 o
   9   9   1       38.66       29.42      5.72 o
  -9  10   1       14.60        3.62      3.90 o
  -8  10   1        3.14        7.20      3.47 o
  -7  10   1       17.85       20.57      3.99 o
  -6  10   1       62.66       58.74      3.92 o
  -5  10   1      171.24      159.86      5.93 o
  -4  10   1      947.97      965.99     20.87 o
  -3  10   1      636.66      635.00     13.26 o
  -2  10   1      148.03      161.56      3.66 o
  -1  10   1      805.07      735.79     16.18 o
   0  10   1      200.87      205.60      5.76 o
   1  10   1      387.89      377.54      9.21 o
   2  10   1      185.01      179.43      5.76 o
   3  10   1      133.71      138.07      6.78 o
   4  10   1       74.02       72.38      6.05 o
   5  10   1        8.30       11.96      2.65 o
   6  10   1       13.05       17.32      3.06 o
   7  10   1       10.53       13.43      3.50 o
   8  10   1       11.66        9.82      3.63 o
   9  10   1        6.21       -5.20      5.20 o
  -9  11   1        3.12        9.92      4.38 o
  -8  11   1       43.20       39.68     11.57 o
  -7  11   1        0.23        0.67      3.07 o
  -6  11   1       49.45       45.82      3.70 o
  -5  11   1       56.81       46.90      3.38 o
  -4  11   1       43.83       52.81      3.43 o
  -3  11   1      252.15      229.60      8.54 o
  -2  11   1     1035.97     1039.89     22.24 o
  -1  11   1      567.65      526.92     12.22 o
   0  11   1       18.42       14.35      1.87 o
   1  11   1      586.92      587.43     12.71 o
   2  11   1       96.38       87.13      3.50 o
   3  11   1      357.07      351.63     13.14 o
   4  11   1      139.44      153.88      5.76 o
   5  11   1      147.10      146.40      6.04 o
   6  11   1      131.23      129.58      5.72 o
   7  11   1       25.34       28.57      3.79 o
   8  11   1       30.99       31.54      4.42 o
   9  11   1       19.62        8.92      5.30 o
  -9  12   1        4.47       -4.87      4.87 o
  -8  12   1        5.12       -3.53      3.53 o
  -7  12   1       15.50       11.12      3.50 o
  -6  12   1       70.81       76.92      4.75 o
  -5  12   1       48.39       36.04      3.46 o
  -4  12   1      378.81      396.94     10.34 o
  -3  12   1      211.12      204.01      9.06 o
  -2  12   1       22.10       21.26      3.47 o
  -1  12   1      427.81      420.76      9.53 o
   0  12   1      441.16      424.86      9.93 o
   1  12   1      250.39      248.19      6.71 o
   2  12   1       72.83       79.44      3.43 o
   3  12   1       21.78       23.16      3.78 o
   4  12   1        3.20        6.69      2.58 o
   5  12   1       10.34       13.42      3.11 o
   6  12   1        7.43        5.47      3.09 o
   7  12   1       54.80       44.47      4.45 o
   8  12   1        9.34        9.99      4.02 o
   9  12   1        0.94        3.13      5.75 o
  -9  13   1        8.70       10.96      5.71 o
  -8  13   1       20.05       14.77      9.47 o
  -7  13   1        7.47        7.76      3.71 o
  -6  13   1       66.88       68.72      4.67 o
  -5  13   1       44.59       43.10      3.79 o
  -4  13   1       33.75       32.40      3.24 o
  -3  13   1       71.11       73.24      5.49 o
  -2  13   1      144.82      143.09      6.90 o
  -1  13   1      126.17      129.63      4.80 o
   0  13   1      298.98      254.91      7.10 o
   1  13   1       56.87       62.58      3.20 o
   2  13   1        0.68       -2.81      2.81 o
   3  13   1      340.66      302.12     12.46 o
   4  13   1      102.22       93.58      4.84 o
   5  13   1      114.89      109.94      5.45 o
   6  13   1       19.29       31.03      3.90 o
   7  13   1        5.02       -3.36      3.36 o
   8  13   1        1.93        2.73      3.97 o
  -8  14   1        4.95       10.82      4.49 o
  -7  14   1        2.44        6.06      5.07 o
  -6  14   1       43.68       50.97      4.52 o
  -5  14   1       29.38       31.26      3.79 o
  -4  14   1        7.53        5.19      2.85 o
  -3  14   1       26.02       28.64      4.34 o
  -2  14   1       50.13       46.35      4.73 o
  -1  14   1      145.32      136.12      4.97 o
   0  14   1      146.20      141.67      5.03 o
   1  14   1      278.50      265.72      9.47 o
   2  14   1      121.52      116.41      6.85 o
   3  14   1       39.98       38.97      4.64 o
   4  14   1       13.46       11.02      3.00 o
   5  14   1       97.17      101.73      5.50 o
   6  14   1        7.09       10.02      3.49 o
   7  14   1        4.35       -1.36      3.49 o
   8  14   1        9.30       23.05      6.05 o
  -8  15   1       11.34       12.21      5.71 o
  -7  15   1        6.04       11.71      4.17 o
  -6  15   1       11.74       12.62      4.38 o
  -5  15   1       91.82       89.74      7.96 o
  -4  15   1        7.28       12.85      3.42 o
  -3  15   1       47.42       41.49      4.96 o
  -2  15   1       47.99       68.70      5.48 o
  -1  15   1       32.95       37.16      4.39 o
   0  15   1      251.51      235.27      6.99 o
   1  15   1       64.78       86.64      4.91 o
   2  15   1       81.27       88.29      6.08 o
   3  15   1       23.46       32.68      4.72 o
   4  15   1        2.75       -2.89      2.89 o
   5  15   1        1.02        0.89      3.34 o
   6  15   1       24.67       17.26      3.99 o
   7  15   1        6.29        8.40      3.96 o
   8  15   1        1.45        6.87      5.43 o
  -7  16   1        8.94       11.10      4.33 o
  -6  16   1        2.68        5.88      3.93 o
  -5  16   1       12.70       12.55      3.77 o
  -4  16   1       16.92       19.34      3.56 o
  -3  16   1       34.97       28.07      4.78 o
  -2  16   1      103.59      100.22      6.94 o
  -1  16   1       24.24       33.94      4.80 o
   0  16   1       51.42       60.57      3.65 o
   1  16   1       39.24       32.78      4.46 o
   2  16   1      129.18      131.20      7.72 o
   3  16   1       52.42       52.50      5.60 o
   4  16   1        9.04        6.89      5.13 o
   5  16   1       52.86       61.63      4.93 o
   6  16   1        2.61        8.40      3.86 o
   7  16   1        9.26        4.89      5.32 o
  -7  17   1        2.16       -5.11      5.11 o
  -6  17   1        2.39        1.13      3.99 o
  -5  17   1       30.50       32.43      4.44 o
  -4  17   1        5.62        3.68      3.43 o
  -3  17   1       81.65       92.98      6.92 o
  -2  17   1       48.64       64.12      6.02 o
  -1  17   1        8.49       12.55      3.91 o
   0  17   1       45.07       53.90      4.94 o
   1  17   1        7.72       13.27      3.91 o
   2  17   1       20.22       22.25      4.61 o
   3  17   1       29.24       32.24      5.34 o
   4  17   1       67.29       65.73      5.41 o
   5  17   1        9.87       -1.00      3.71 o
   6  17   1        0.17        7.67      4.06 o
   7  17   1        0.85       12.06      5.76 o
  -6  18   1        2.95        5.53      4.72 o
  -5  18   1       11.55        3.74      6.48 o
  -4  18   1       12.15       24.00      4.13 o
  -3  18   1        3.68        3.22      4.52 o
  -2  18   1        1.31       -3.11      4.04 o
  -1  18   1        3.82        8.71      4.08 o
   2  18   1       43.68       59.63      6.14 o
   3  18   1        2.88        1.46      4.67 o
   4  18   1       11.18       13.60      4.04 o
   5  18   1        9.58        8.24      4.92 o
   6  18   1        2.37       -3.72      5.24 o
  -6  19   1        1.42        1.99      5.56 o
  -5  19   1        0.74        7.60      4.24 o
  -4  19   1        0.87       -2.84      3.73 o
  -3  19   1        8.16        7.08      4.90 o
  -2  19   1       20.13       21.36      4.96 o
   2  19   1       17.98       22.35      5.22 o
   3  19   1       16.23       27.96      5.57 o
   4  19   1       16.73       20.55      4.25 o
   5  19   1        3.57        7.73      5.56 o
  -5  20   1        0.43       -5.28      5.28 o
  -4  20   1       14.66       11.13      4.25 o
  -3  20   1        6.18       15.97      5.36 o
  -2  20   1       26.92       13.85      5.63 o
   3  20   1       13.61       10.06      5.53 o
   4  20   1        0.81        1.29      4.38 o
   5  20   1        2.37       -5.45      5.45 o
  -4  21   1        5.86       -5.12      5.12 o
  -3  21   1        9.83        2.55      4.53 o
  -2 -22   2        3.57        3.66      4.74 o
  -1 -22   2        1.64        6.99      2.65 o
   0 -22   2        0.55       -2.82      2.82 o
   1 -22   2        2.12        2.19      3.61 o
   2 -22   2        3.71        8.09      3.18 o
  -4 -21   2        3.36       11.19      5.51 o
  -2 -21   2        1.26       -2.69      2.69 o
  -1 -21   2        9.29        2.05      2.79 o
   0 -21   2       33.85       43.90      5.20 o
   1 -21   2       11.02       12.26      2.51 o
   2 -21   2        0.76        3.47      2.65 o
   3 -21   2        4.34       -4.89      4.89 o
  -5 -20   2        4.11        8.50      5.42 o
  -4 -20   2        4.25        1.60      4.92 o
  -3 -20   2       12.74       21.54      5.39 o
  -2 -20   2       10.21       10.04      2.97 o
  -1 -20   2        2.02       -0.72      2.59 o
   0 -20   2        4.58        6.49      2.72 o
   1 -20   2        1.25       -3.03      3.23 o
   2 -20   2        3.44        1.03      2.66 o
   3 -20   2        7.52        5.44      3.00 o
   4 -20   2        2.19       10.63      5.47 o
  -6 -19   2        3.60       -1.30      5.51 o
  -5 -19   2        5.61       10.16      5.24 o
  -4 -19   2       26.68       30.05      5.75 o
  -3 -19   2       40.46       42.26      5.88 o
  -2 -19   2        8.26       11.91      2.90 o
  -1 -19   2       19.97       16.35      3.53 o
   0 -19   2       32.90       24.56      2.87 o
   1 -19   2        7.95        6.53      2.75 o
   2 -19   2       41.86       56.46      3.74 o
   3 -19   2        9.94       11.09      4.34 o
   4 -19   2        9.30        4.19      5.06 o
   5 -19   2       13.35        1.32      4.96 o
  -6 -18   2        2.56       -0.20      5.31 o
  -5 -18   2       12.89        6.99      5.01 o
  -4 -18   2       11.84        9.53      4.69 o
  -3 -18   2        3.75        9.46      4.45 o
  -2 -18   2       21.15       20.36      2.58 o
  -1 -18   2       38.20       41.80      4.09 o
   0 -18   2       13.68       12.36      2.11 o
   1 -18   2       25.67       24.44      3.04 o
   2 -18   2        6.73        5.92      2.53 o
   3 -18   2       19.79       18.56      3.60 o
   4 -18   2       20.47       27.61      5.50 o
   5 -18   2        0.04       -0.18      4.73 o
   6 -18   2        4.70        0.05      5.50 o
  -7 -17   2        6.78        1.66      5.28 o
  -6 -17   2       24.81       21.96      5.58 o
  -5 -17   2       19.80        8.33      4.86 o
  -4 -17   2       29.98       26.73      5.16 o
  -3 -17   2       42.07       44.04      5.51 o
  -2 -17   2        4.63        2.49      2.10 o
  -1 -17   2       29.74       36.21      3.88 o
   0 -17   2        5.47       12.61      3.29 o
   1 -17   2       31.08       23.40      2.85 o
   2 -17   2       91.59       84.89      4.19 o
   3 -17   2       30.02       37.80      4.00 o
   4 -17   2       12.77       12.94      4.60 o
   5 -17   2        7.12       13.23      5.22 o
   6 -17   2       16.73       17.03      5.49 o
  -7 -16   2        4.07       -3.36      5.08 o
  -6 -16   2        3.65       10.86      4.68 o
  -5 -16   2       16.71       21.24      4.79 o
  -4 -16   2       44.01       34.51      5.11 o
  -3 -16   2        9.38        9.42      1.61 o
  -2 -16   2       50.23       57.29      7.90 o
  -1 -16   2       41.85       45.32      3.72 o
   0 -16   2       36.01       31.33      2.89 o
   1 -16   2      155.01      166.62      5.82 o
   2 -16   2       28.48       28.87      3.90 o
   3 -16   2       92.00       92.59      4.08 o
   4 -16   2       35.85       39.33      5.64 o
   5 -16   2        0.12       -4.21      4.21 o
   6 -16   2       13.69       24.05      5.57 o
   7 -16   2        2.81        8.02      5.73 o
  -8 -15   2        2.73       -2.54      5.48 o
  -7 -15   2       19.35       28.18      5.64 o
  -6 -15   2       41.21       39.73      5.60 o
  -5 -15   2        5.49        4.93      3.87 o
  -4 -15   2       37.16       27.67      4.69 o
  -3 -15   2        1.08       -0.38      2.34 o
  -2 -15   2      136.51      131.47      5.35 o
  -1 -15   2      116.61      118.87      4.42 o
   0 -15   2      106.90      112.54      4.37 o
   1 -15   2        6.68        9.71      2.49 o
   2 -15   2       12.02       15.12      4.04 o
   3 -15   2       32.76       46.46      2.97 o
   4 -15   2       34.24       35.98      3.53 o
   5 -15   2       21.06       11.23      4.67 o
   6 -15   2        4.34        1.73      4.69 o
   7 -15   2        0.79        1.87      4.91 o
  -8 -14   2       15.15       -4.80      4.80 o
  -7 -14   2       36.14       41.86      5.64 o
  -6 -14   2       23.82       17.69      4.62 o
  -5 -14   2       20.34       20.38      4.35 o
  -4 -14   2       24.22       22.03      3.93 o
  -3 -14   2       21.70       26.54      2.34 o
  -2 -14   2      308.54      311.66      7.97 o
  -1 -14   2       84.00       84.65      3.05 o
   0 -14   2       79.99       92.24      6.02 o
   1 -14   2      500.03      460.78     11.50 o
   2 -14   2       70.03       80.35      3.61 o
   3 -14   2       46.03       40.08      2.75 o
   4 -14   2       67.84       61.96      4.06 o
   5 -14   2       36.85       38.13      5.31 o
   6 -14   2       61.09       45.11      5.90 o
   7 -14   2       16.06        8.31      4.93 o
   8 -14   2        2.69       15.99      5.75 o
  -9 -13   2        6.40       13.65      5.49 o
  -8 -13   2        0.27        8.13      4.73 o
  -7 -13   2       12.00       12.89      3.19 o
  -6 -13   2       19.69       28.06      3.35 o
  -5 -13   2        7.36        3.89      2.52 o
  -4 -13   2       69.61       74.51      3.96 o
  -3 -13   2      133.37      126.66      3.74 o
  -2 -13   2       17.32       20.30      1.73 o
  -1 -13   2      132.63      133.66      3.70 o
   0 -13   2      405.09      398.47     13.98 o
   1 -13   2      263.19      259.53      7.06 o
   2 -13   2      227.45      237.66      6.55 o
   3 -13   2      344.27      344.47      8.59 o
   4 -13   2        0.99        3.64      1.39 o
   5 -13   2       17.00       15.47      4.17 o
   6 -13   2       30.23       33.48      4.99 o
   7 -13   2       34.08       34.26      5.45 o
   8 -13   2        8.69        6.53      5.40 o
  -9 -12   2        1.55       -1.41      4.70 o
  -8 -12   2       39.95       51.74      4.02 o
  -7 -12   2        8.94        9.49      3.75 o
  -6 -12   2       44.61       42.21      3.33 o
  -5 -12   2      164.72      165.83      5.94 o
  -4 -12   2       70.14       68.86      3.67 o
  -3 -12   2       90.04       76.69      4.86 o
  -2 -12   2      570.07      546.61     12.62 o
  -1 -12   2      387.26      357.35      6.95 o
   0 -12   2      372.26      390.01     13.26 o
   1 -12   2      289.93      275.21      7.06 o
   2 -12   2      224.04      209.05      5.93 o
   3 -12   2       16.02       12.86      2.00 o
   4 -12   2      103.35      100.18      4.58 o
   5 -12   2      161.59      140.63      8.03 o
   6 -12   2       13.85       17.32      4.23 o
   7 -12   2       39.65       55.77      5.91 o
   8 -12   2        2.86       14.15      5.11 o
  -9 -11   2       10.01       14.88      3.51 o
  -8 -11   2        6.84       16.03      3.08 o
  -7 -11   2        9.74        3.93      2.63 o
  -6 -11   2       50.48       50.85      2.74 o
  -5 -11   2        6.29        3.73      1.69 o
  -4 -11   2      134.30      133.71      3.75 o
  -3 -11   2     1075.59     1004.14     25.00 o
  -2 -11   2      161.83      169.63      3.82 o
  -1 -11   2       76.36       68.85      2.34 o
   0 -11   2      708.36      703.12     22.38 o
   1 -11   2      314.19      299.65      6.32 o
   2 -11   2      906.17      871.51     15.86 o
   3 -11   2      333.08      331.82      6.82 o
   4 -11   2       16.54       18.13      1.38 o
   5 -11   2       49.64       55.38      5.08 o
   6 -11   2        5.19        6.93      3.75 o
   7 -11   2       30.53       30.20      4.98 o
   8 -11   2        5.50       20.03      5.07 o
   9 -11   2        0.39       -0.20      5.30 o
  -9 -10   2       16.76       20.79      5.20 o
  -8 -10   2        1.75       -0.29      2.44 o
  -7 -10   2        7.73        1.97      2.42 o
  -6 -10   2      217.33      197.83      5.03 o
  -5 -10   2      272.17      256.54      5.69 o
  -4 -10   2      171.81      154.47      4.78 o
  -3 -10   2      673.94      699.48     24.09 o
  -2 -10   2       67.18       63.30      2.65 o
  -1 -10   2      331.68      322.06      6.15 o
   0 -10   2      179.00      195.19      5.36 o
   1 -10   2       36.82       46.67      2.27 o
   2 -10   2        1.40       -1.05      1.28 o
   3 -10   2      319.98      332.64      6.72 o
   4 -10   2       17.89       22.09      3.08 o
   5 -10   2       94.17       91.97      7.42 o
   6 -10   2       14.65        8.42      2.55 o
   7 -10   2        2.37       -1.93      3.61 o
   8 -10   2        5.83        8.22      4.43 o
   9 -10   2        2.36       -1.19      4.82 o
 -10  -9   2        1.67       11.65      3.22 o
  -9  -9   2       22.25       38.12      4.42 o
  -8  -9   2        1.06       -2.25      2.25 o
  -7  -9   2        0.77        1.75      2.12 o
  -6  -9   2       61.25       71.93      2.87 o
  -5  -9   2        4.76        7.33      1.57 o
  -4  -9   2      473.59      451.57     11.16 o
  -3  -9   2      938.20      903.26     19.34 o
  -2  -9   2     1025.30     1053.08     18.57 o
  -1  -9   2      435.96      417.63     11.53 o
   0  -9   2     1259.97     1254.67     26.19 o
   1  -9   2      266.17      278.63      5.68 o
   2  -9   2      647.77      668.34     12.64 o
   3  -9   2      170.15      162.06      4.09 o
   4  -9   2      153.04      141.47      5.07 o
   5  -9   2      132.58      138.31      5.41 o
   6  -9   2      112.89      114.41      5.03 o
   7  -9   2       32.85       38.16      5.21 o
   8  -9   2        5.55        2.48      4.39 o
   9  -9   2        0.49        1.38      4.75 o
 -10  -8   2        2.39       13.49      3.08 o
  -9  -8   2        2.32       -2.44      2.44 o
  -8  -8   2       52.64       55.37      3.36 o
  -7  -8   2        4.56       -1.76      1.76 o
  -6  -8   2        3.19        6.59      1.60 o
  -5  -8   2      243.42      241.42      6.81 o
  -4  -8   2      104.27      100.70      3.47 o
  -3  -8   2      591.75      590.79     13.06 o
  -2  -8   2     1269.94     1232.97     18.09 o
  -1  -8   2     2817.84     2943.38     49.84 o
   0  -8   2       47.13       59.84      2.60 o
   1  -8   2      287.14      229.44      4.81 o
   2  -8   2      356.49      365.88      6.87 o
   3  -8   2       74.26       81.62      3.24 o
   4  -8   2      120.13      112.49      5.46 o
   5  -8   2        8.16        8.23      2.09 o
   6  -8   2      205.00      208.22     12.86 o
   7  -8   2       34.01       44.13      3.57 o
   8  -8   2        5.49       -1.47      4.11 o
   9  -8   2        1.47        4.10      4.58 o
 -10  -7   2        0.81        1.83      2.80 o
  -9  -7   2       37.84       51.99      6.05 o
  -8  -7   2        6.12        4.80      2.11 o
  -7  -7   2        8.42       14.92      1.88 o
  -6  -7   2      256.91      265.12      7.03 o
  -5  -7   2      422.05      436.38     10.43 o
  -4  -7   2      375.74      367.32      8.38 o
  -3  -7   2     1112.84     1115.80     22.93 o
  -2  -7   2      743.70      817.01     14.50 o
  -1  -7   2     1138.72     1147.89     20.64 o
   0  -7   2     4231.44     4314.35     80.71 o
   1  -7   2      206.65      205.09      4.26 o
   2  -7   2      652.20      646.71     12.08 o
   3  -7   2      296.84      271.97      5.41 o
   4  -7   2        3.09        7.61      1.89 o
   5  -7   2      115.68      109.12      4.24 o
   6  -7   2      212.79      205.19      8.09 o
   7  -7   2        5.27        2.98      2.44 o
   8  -7   2       12.39       13.72      3.41 o
   9  -7   2       15.28       15.03      4.95 o
  10  -7   2        0.88        8.91      5.37 o
 -10  -6   2        0.12       -2.59      2.59 o
  -9  -6   2        9.22       12.13      2.54 o
  -8  -6   2       43.99       43.02      2.82 o
  -7  -6   2       93.07       92.77      6.26 o
  -6  -6   2       37.89       35.06      1.87 o
  -5  -6   2       96.71       86.18      4.39 o
  -4  -6   2      603.11      569.85     10.16 o
  -3  -6   2      157.55      159.24      4.21 o
  -2  -6   2      791.31      710.47     15.73 o
  -1  -6   2     2686.92     2776.54     47.49 o
   0  -6   2     1598.34     1642.40     36.41 o
   1  -6   2     3053.50     3142.61     65.55 o
   2  -6   2     2120.37     2140.13     36.59 o
   3  -6   2      671.73      663.79     10.11 o
   4  -6   2      235.50      211.58      6.09 o
   5  -6   2       42.97       35.38      2.59 o
   6  -6   2      187.79      194.58      6.13 o
   7  -6   2        0.58       -0.75      2.34 o
   8  -6   2        2.76        2.90      2.76 o
   9  -6   2        9.11       13.54      4.75 o
  10  -6   2        0.40       -4.16      4.95 o
 -10  -5   2        0.37        5.55      3.03 o
  -9  -5   2       39.35       41.64      3.05 o
  -8  -5   2       14.85       15.54      2.17 o
  -7  -5   2       57.26       55.59      2.36 o
  -6  -5   2      434.67      418.24      8.04 o
  -5  -5   2      122.70      113.17      4.04 o
  -4  -5   2       85.01       78.90      2.02 o
  -3  -5   2      876.87      925.41     14.87 o
  -2  -5   2      615.60      655.74     14.12 o
  -1  -5   2      182.49      218.76      4.70 o
   0  -5   2      513.55      412.37      8.91 o
   1  -5   2      183.21      239.76      4.80 o
   2  -5   2       53.33       25.17      1.99 o
   3  -5   2     1641.47     1662.98     24.49 o
   4  -5   2      154.07      154.30      4.50 o
   5  -5   2      132.07      145.27      9.40 o
   6  -5   2      172.86      167.28      5.46 o
   7  -5   2        9.39       17.25      2.80 o
   8  -5   2       18.50       31.60      7.96 o
   9  -5   2       34.38       48.67      5.72 o
  10  -5   2        0.30       10.16      4.96 o
 -10  -4   2        2.66       12.02      3.92 o
  -9  -4   2        0.46       -2.11      2.11 o
  -8  -4   2        2.06       -1.49      1.69 o
  -7  -4   2       86.70       87.13      5.27 o
  -6  -4   2      210.00      207.90      4.43 o
  -5  -4   2      219.00      211.26      4.21 o
  -4  -4   2     1304.55     1340.34     22.43 o
  -3  -4   2      883.95     1075.41     18.20 o
  -2  -4   2      272.71      204.42      3.79 o
  -1  -4   2      547.52      544.82      7.15 o
   0  -4   2     4176.45     4596.61    135.18 o
   1  -4   2     2627.19     2416.23     41.79 o
   2  -4   2     1938.77     1994.89     33.66 o
   3  -4   2     1480.19     1478.87     25.92 o
   4  -4   2      924.45      888.27     19.73 o
   5  -4   2      580.26      570.18     12.05 o
   6  -4   2      244.18      236.05      6.84 o
   7  -4   2       34.65       36.95      7.19 o
   8  -4   2        3.78        5.43      3.55 o
   9  -4   2       76.36       87.72      6.83 o
  10  -4   2        0.73        5.72      4.83 o
 -10  -3   2        2.64        1.63      3.62 o
  -9  -3   2       29.78       40.32      2.94 o
  -8  -3   2        9.92        5.12      1.81 o
  -7  -3   2       17.60       10.36      1.44 o
  -6  -3   2      317.40      316.69      8.12 o
  -5  -3   2       79.99       85.01      2.08 o
  -4  -3   2      600.94      663.41     21.92 o
  -3  -3   2     2688.44     2747.88     81.90 o
  -2  -3   2       16.15       17.63      1.40 o
  -1  -3   2     1825.93     2560.66     32.82 o
   0  -3   2     4335.90     5166.56    106.07 o
   1  -3   2     3571.77     4143.73     71.56 o
   2  -3   2      725.12      597.33     10.94 o
   3  -3   2     3369.21     3429.59     72.94 o
   4  -3   2        9.77       10.41      1.07 o
   5  -3   2      220.19      218.66      7.64 o
   6  -3   2      108.53      103.77      4.28 o
   7  -3   2       51.81       69.45      4.35 o
   8  -3   2       24.82       12.99      3.91 o
   9  -3   2       17.52       14.10      4.35 o
  10  -3   2        5.74        5.92      4.78 o
 -10  -2   2       11.53       22.77      4.20 o
  -9  -2   2       11.92       16.46      3.46 o
  -8  -2   2       87.43       87.78      3.47 o
  -7  -2   2      275.29      258.65      6.90 o
  -6  -2   2       18.21       25.19      1.74 o
  -5  -2   2      254.41      252.20      6.86 o
  -4  -2   2      857.50      884.37     20.30 o
  -3  -2   2      880.95      872.54     26.15 o
  -2  -2   2      385.76      307.82      9.57 o
  -1  -2   2     2418.05     2780.97     38.18 o
   0  -2   2     4311.02     4576.59     78.36 o
   1  -2   2       28.76        1.88      0.69 o
   2  -2   2      933.15      907.19     13.82 o
   3  -2   2     2055.39     2158.72     32.75 o
   4  -2   2      706.77      690.49     12.68 o
   5  -2   2      202.99      192.15      4.62 o
   6  -2   2      179.23      196.49      4.95 o
   7  -2   2       34.89       34.15      4.56 o
   8  -2   2       48.00       43.82      4.76 o
   9  -2   2       20.57       10.97      4.45 o
  10  -2   2        2.24        8.98      4.68 o
 -11  -1   2        2.75        8.30      4.36 o
 -10  -1   2        0.67       -3.50      3.50 o
  -9  -1   2       42.66       51.74      4.33 o
  -8  -1   2        8.84        9.65      1.77 o
  -7  -1   2        9.02       10.35      1.35 o
  -6  -1   2      622.99      603.05     11.12 o
  -5  -1   2      146.11      160.42      4.95 o
  -4  -1   2      168.95      165.60      4.88 o
  -3  -1   2     2319.88     2281.34     48.84 o
  -2  -1   2      940.09     1068.70     22.99 o
  -1  -1   2     9044.75     9899.29    206.18 o
   0  -1   2     4778.41     5070.69     90.88 o
   1  -1   2     1278.27     1510.88     25.72 o
   2  -1   2     1444.39     1314.65     19.88 o
   3  -1   2      712.05      685.19     10.77 o
   4  -1   2     2308.12     2413.27     38.92 o
   5  -1   2     1694.37     1707.37     29.49 o
   6  -1   2      169.81      190.64      6.00 o
   7  -1   2       31.66       37.24      3.09 o
   8  -1   2       29.09       30.35      3.49 o
   9  -1   2       10.89        6.76      4.22 o
  10  -1   2        5.93       -2.52      4.47 o
 -11   0   2        2.87        0.58      4.18 o
 -10   0   2       36.17       41.34      4.85 o
  -9   0   2        9.00        9.30      3.44 o
  -8   0   2       49.09       49.50      3.28 o
  -7   0   2      541.59      525.92     11.91 o
  -6   0   2      528.72      528.78     10.18 o
  -5   0   2       36.35       27.03      2.42 o
  -4   0   2      375.26      398.69      9.45 o
  -3   0   2     3656.82     3930.73     82.50 o
  -2   0   2      530.96      413.21      9.21 o
  -1   0   2      580.45      625.47     10.91 o
   0   0   2     1530.95     1706.49     29.12 o
   1   0   2     1626.74     2491.83     36.89 o
   2   0   2      283.68      420.51      5.84 o
   3   0   2     1679.98     1734.43     29.94 o
   4   0   2      204.79      170.69      4.78 o
   5   0   2       27.76       19.88      2.09 o
   6   0   2      286.24      279.39      7.66 o
   7   0   2      164.15      162.19      6.04 o
   8   0   2      148.67      140.24     13.56 o
   9   0   2       11.05       15.38      3.71 o
  10   0   2        0.17        2.75      4.73 o
 -11   1   2        2.99        3.56      4.32 o
 -10   1   2        0.78        1.28      3.57 o
  -9   1   2       44.68       47.65      3.88 o
  -8   1   2        9.45       17.47      2.60 o
  -7   1   2       11.05       17.32      2.03 o
  -6   1   2      626.02      580.41      9.47 o
  -5   1   2      134.10      138.79      3.47 o
  -4   1   2      189.13      175.63      4.95 o
  -3   1   2     2337.42     2343.13     48.86 o
  -2   1   2      953.00     1090.44     32.56 o
  -1   1   2     9171.55     9855.99    168.23 o
   0   1   2     4935.42     5521.49     84.92 o
   1   1   2     1277.23     1490.16     19.93 o
   2   1   2     1437.74     1344.40     17.78 o
   3   1   2      733.52      723.86     12.45 o
   4   1   2     2287.57     2404.30     51.02 o
   5   1   2     1711.78     1642.50     36.11 o
   6   1   2      185.61      191.33      6.10 o
   7   1   2       30.95       33.70      5.76 o
   8   1   2       33.87       29.74      3.48 o
   9   1   2       11.75       12.18      3.54 o
  10   1   2        5.73        8.16      3.94 o
 -10   2   2       12.18       15.29      3.65 o
  -9   2   2       11.68        9.92      3.11 o
  -8   2   2       78.29       82.72      4.35 o
  -7   2   2      263.43      264.22      7.26 o
  -6   2   2       17.80       23.56      3.45 o
  -5   2   2      250.19      244.67      5.25 o
  -4   2   2      922.52      952.40     16.41 o
  -3   2   2      850.17      845.61     14.96 o
  -2   2   2      383.92      289.86      5.42 o
  -1   2   2     2510.74     2686.71     36.04 o
   0   2   2     4290.02     4632.61     67.87 o
   1   2   2       32.79        6.79      0.59 o
   2   2   2      931.25      927.35     12.36 o
   3   2   2     2134.41     2250.84     37.83 o
   4   2   2      741.98      716.99     15.63 o
   5   2   2      216.66      216.42      8.73 o
   6   2   2      189.30      195.54      6.25 o
   7   2   2       33.88       36.29      3.21 o
   8   2   2       47.50       46.03      6.09 o
   9   2   2       20.74       19.30      3.79 o
  10   2   2        1.95        2.36      3.85 o
 -10   3   2        3.00       -3.19      3.80 o
  -9   3   2       31.94       42.33      5.01 o
  -8   3   2       11.41       11.39      2.66 o
  -7   3   2       22.38       18.67      2.39 o
  -6   3   2      324.54      347.34      7.10 o
  -5   3   2       73.36       74.20      2.60 o
  -4   3   2      660.34      706.91     10.84 o
  -3   3   2     2730.69     2757.64     40.86 o
  -2   3   2       16.28       16.52      0.75 o
  -1   3   2     1713.86     2404.99     32.84 o
   0   3   2     4120.40     5043.24     70.70 o
   1   3   2     3565.83     4238.88     62.00 o
   2   3   2      753.36      638.01      9.44 o
   3   3   2     3369.15     3502.61     59.53 o
   4   3   2        9.46        6.23      1.56 o
   5   3   2      255.69      252.25      6.62 o
   6   3   2      111.15      111.50      4.52 o
   7   3   2       48.66       65.93      5.03 o
   8   3   2       30.17       35.04      3.64 o
   9   3   2       19.22        7.70      3.55 o
  10   3   2        5.86        2.84      3.81 o
 -10   4   2        1.84        4.08      3.59 o
  -9   4   2        0.38       -1.81      3.07 o
  -8   4   2        2.37        0.12      2.49 o
  -7   4   2       88.80       88.81      3.97 o
  -6   4   2      205.34      206.49      5.16 o
  -5   4   2      212.11      204.58      3.86 o
  -4   4   2     1285.89     1261.59     19.65 o
  -3   4   2      859.37     1037.61     14.19 o
  -2   4   2      260.09      195.64      3.01 o
  -1   4   2      536.74      510.32      7.17 o
   0   4   2     4138.06     4573.80     67.51 o
   1   4   2     2674.16     2458.36     41.74 o
   2   4   2     1884.96     1916.33     33.54 o
   3   4   2     1512.53     1520.35     26.07 o
   4   4   2      943.84      920.92     19.95 o
   5   4   2      561.24      542.46     13.08 o
   6   4   2      253.53      252.38      7.76 o
   7   4   2       40.20       31.45      3.22 o
   8   4   2        3.68       11.89      3.16 o
   9   4   2       74.19       76.98      5.29 o
  10   4   2        0.67        6.25      5.73 o
 -10   5   2        0.32        2.74      3.67 o
  -9   5   2       41.12       52.25      4.25 o
  -8   5   2       16.65       15.21      2.90 o
  -7   5   2       58.06       59.44      3.40 o
  -6   5   2      435.46      430.97     10.51 o
  -5   5   2      128.26      117.90      2.90 o
  -4   5   2       72.51       66.84      3.30 o
  -3   5   2      776.98      802.97     11.60 o
  -2   5   2      609.91      655.07      9.00 o
  -1   5   2      230.02      268.81      3.65 o
   0   5   2      503.39      390.13      5.62 o
   1   5   2      188.54      253.10      4.73 o
   2   5   2       53.92       26.67      1.13 o
   3   5   2     1581.28     1603.38     28.46 o
   4   5   2      155.83      149.11      4.78 o
   5   5   2      150.86      162.43      5.21 o
   6   5   2      179.27      159.24      5.90 o
   7   5   2        9.46       13.81      2.89 o
   8   5   2       17.56       31.87      5.29 o
   9   5   2       33.28       38.27      4.45 o
  10   5   2        0.40       -4.71      4.71 o
 -10   6   2        0.14       -3.55      3.55 o
  -9   6   2        9.23        2.71      3.36 o
  -8   6   2       50.64       40.95      3.67 o
  -7   6   2      103.00      100.07      4.42 o
  -6   6   2       34.60       32.42      2.78 o
  -5   6   2       91.41       81.50      2.61 o
  -4   6   2      584.14      557.14      8.97 o
  -3   6   2      155.65      162.06      2.78 o
  -2   6   2      820.45      739.54     10.79 o
  -1   6   2     2660.38     2771.11     36.78 o
   0   6   2     1682.06     1772.47     29.65 o
   1   6   2     3089.07     3111.79     53.51 o
   2   6   2     2095.44     2092.98     44.80 o
   3   6   2      659.01      636.40     14.38 o
   4   6   2      260.74      259.33      6.50 o
   5   6   2       45.01       37.08      3.65 o
   6   6   2      190.94      203.39     11.82 o
   7   6   2        0.58        0.87      3.31 o
   8   6   2        2.97        1.81      3.09 o
   9   6   2        9.09       10.16      3.90 o
  10   6   2        0.64        4.80      5.21 o
 -10   7   2        1.03        5.28      4.90 o
  -9   7   2       36.23       33.69      4.18 o
  -8   7   2        7.35        1.52      3.03 o
  -7   7   2        9.85       16.07      2.87 o
  -6   7   2      258.33      271.96      7.67 o
  -5   7   2      436.57      457.59      8.67 o
  -4   7   2      345.92      343.25      8.25 o
  -3   7   2     1082.41     1043.70     16.31 o
  -2   7   2      754.35      842.32     12.73 o
  -1   7   2     1211.72     1215.40     17.94 o
   0   7   2     4210.90     4253.01     63.34 o
   1   7   2      206.86      209.74      4.17 o
   2   7   2      719.79      711.66     14.82 o
   3   7   2      306.02      271.90      6.69 o
   4   7   2        3.23        1.76      2.25 o
   5   7   2      125.32      108.37      4.94 o
   6   7   2      203.21      187.70      6.74 o
   7   7   2        6.26       10.49      3.01 o
   8   7   2       11.07       15.05      3.77 o
   9   7   2       14.96       16.07      4.05 o
  10   7   2        0.90       -4.78      5.17 o
 -10   8   2        2.41       -2.72      5.00 o
  -9   8   2        2.47       -1.15      3.50 o
  -8   8   2       57.57       64.00      4.43 o
  -7   8   2        5.68       12.07      2.80 o
  -6   8   2        4.09        7.42      3.06 o
  -5   8   2      280.30      286.03      5.86 o
  -4   8   2       96.43       91.79      4.59 o
  -3   8   2      590.26      586.21     10.82 o
  -2   8   2     1230.44     1147.32     25.78 o
  -1   8   2     2721.13     2867.13     49.82 o
   0   8   2       58.84       65.58      3.45 o
   1   8   2      295.81      238.78      4.71 o
   2   8   2      341.29      337.13      9.10 o
   3   8   2       61.41       67.48      2.92 o
   4   8   2      140.97      134.39      4.88 o
   5   8   2        7.20        1.91      2.33 o
   6   8   2      190.73      182.80      6.74 o
   7   8   2       36.31       50.51      4.00 o
   8   8   2        5.45        4.83      3.41 o
   9   8   2        2.12        1.82      3.76 o
 -10   9   2        1.71       -5.15      5.15 o
  -9   9   2       19.87       20.32      4.12 o
  -8   9   2        1.48       -3.13      3.13 o
  -7   9   2        0.33       -0.36      2.73 o
  -6   9   2       59.11       69.33      3.91 o
  -5   9   2        5.94        7.65      1.65 o
  -4   9   2      472.44      468.00      8.95 o
  -3   9   2      939.71      877.73     16.00 o
  -2   9   2     1033.01     1074.09     18.69 o
  -1   9   2      421.49      406.19      7.68 o
   0   9   2     1220.53     1179.85     21.16 o
   1   9   2      262.42      285.10      6.98 o
   2   9   2      687.07      734.72     15.49 o
   3   9   2      204.14      198.01      5.12 o
   4   9   2      152.24      160.80      5.47 o
   5   9   2      131.52      138.01      5.58 o
   6   9   2      104.51       92.63      4.82 o
   7   9   2       32.69       30.93      3.75 o
   8   9   2        4.64        8.43      3.61 o
   9   9   2        0.28       -0.25      4.34 o
  -9  10   2       16.92        6.63      3.88 o
  -8  10   2        0.80        0.70      3.32 o
  -7  10   2        5.69        9.38      3.00 o
  -6  10   2      217.55      188.18      6.82 o
  -5  10   2      263.73      252.92      5.96 o
  -4  10   2      163.27      164.77      4.32 o
  -3  10   2      662.69      656.15     12.48 o
  -2  10   2       69.68       67.59      2.22 o
  -1  10   2      321.86      303.86      6.16 o
   0  10   2      161.84      178.17      4.08 o
   1  10   2       24.62       40.83      2.73 o
   2  10   2        3.32        1.76      1.93 o
   3  10   2      296.99      321.41      8.25 o
   4  10   2       15.89       12.80      2.50 o
   5  10   2       97.29       85.75      4.56 o
   6  10   2       11.19        8.41      3.01 o
   7  10   2        2.08       -0.64      3.21 o
   8  10   2        6.28        2.17      3.56 o
   9  10   2        2.51       -5.06      5.06 o
  -9  11   2        8.71       10.29      6.53 o
  -8  11   2        7.73       14.56      3.94 o
  -7  11   2       10.13       16.74      3.45 o
  -6  11   2       41.90       42.43      4.85 o
  -5  11   2        5.46        5.31      2.35 o
  -4  11   2      131.69      126.01      4.00 o
  -3  11   2     1068.38      968.48     22.82 o
  -2  11   2      170.44      179.91      4.11 o
  -1  11   2       93.20       87.70      2.62 o
   0  11   2      709.37      695.40     15.69 o
   1  11   2      308.22      287.47      7.54 o
   2  11   2      870.31      867.39     19.32 o
   3  11   2      329.74      309.69     12.25 o
   4  11   2       15.11       13.57      2.66 o
   5  11   2       53.24       54.66      4.16 o
   6  11   2        3.45        6.71      3.02 o
   7  11   2       28.82       18.56      3.75 o
   8  11   2        6.36       -2.57      3.70 o
   9  11   2        0.58       -2.45      5.55 o
  -9  12   2        1.44       -0.77      5.02 o
  -8  12   2       37.32       42.14      5.27 o
  -7  12   2        7.24       14.02      3.61 o
  -6  12   2       43.78       42.73      3.86 o
  -5  12   2      160.77      166.99      8.46 o
  -4  12   2       65.42       64.19      2.96 o
  -3  12   2       86.69       70.73      4.60 o
  -2  12   2      587.69      564.04     12.87 o
  -1  12   2      407.31      376.39      8.99 o
   0  12   2      358.43      361.93      9.13 o
   1  12   2      271.49      260.69      7.15 o
   2  12   2      227.80      204.79      6.66 o
   3  12   2       15.11       18.10      3.75 o
   4  12   2      103.50      114.14      5.13 o
   5  12   2      160.65      155.26      6.31 o
   6  12   2       14.62        5.77      3.33 o
   7  12   2       40.84       49.42      4.57 o
   8  12   2        3.07        4.37      3.98 o
  -9  13   2        6.63        4.01      5.31 o
  -8  13   2        0.46        0.42      3.91 o
  -7  13   2       13.66       10.32      3.71 o
  -6  13   2       18.73       16.14      3.40 o
  -5  13   2        6.29        4.17      2.91 o
  -4  13   2       80.13       69.51      4.15 o
  -3  13   2      125.31      139.16     12.95 o
  -2  13   2       16.79       26.52      3.88 o
  -1  13   2      140.50      132.60      4.69 o
   0  13   2      399.93      385.17      9.69 o
   1  13   2      266.30      267.40      8.22 o
   2  13   2      209.68      223.69      6.63 o
   3  13   2      321.50      324.55     13.06 o
   4  13   2        0.99       -2.67      2.67 o
   5  13   2       21.16       25.68      3.61 o
   6  13   2       30.57       31.68      4.13 o
   7  13   2       32.99       29.66      4.30 o
   8  13   2        9.98       12.81      4.95 o
  -8  14   2       15.83       11.65      4.47 o
  -7  14   2       35.95       37.51      4.57 o
  -6  14   2       22.54       24.92      3.85 o
  -5  14   2       21.46       29.32      3.65 o
  -4  14   2       22.05       21.69      3.21 o
  -3  14   2       21.81       18.86      3.92 o
  -2  14   2      332.74      313.59     12.27 o
  -1  14   2       90.94       96.22      6.10 o
   0  14   2       80.31       86.16      3.95 o
   1  14   2      519.81      500.19     11.74 o
   2  14   2       68.04       79.96      5.84 o
   3  14   2       45.85       41.29      4.92 o
   4  14   2       76.13       80.89      4.67 o
   5  14   2       34.23       44.46      4.25 o
   6  14   2       61.32       60.02      4.87 o
   7  14   2       17.02       21.61      4.25 o
   8  14   2        2.50       -5.17      5.17 o
  -8  15   2        2.93       -5.13      5.13 o
  -7  15   2       20.37       22.05      5.79 o
  -6  15   2       40.45       52.23      5.26 o
  -5  15   2        5.01       14.10      3.42 o
  -4  15   2       42.48       50.77      4.03 o
  -3  15   2        1.33        0.81      4.36 o
  -2  15   2      138.58      111.51      7.19 o
  -1  15   2      119.01      121.75      7.09 o
   0  15   2       94.01      105.33      4.52 o
   1  15   2        6.56       11.46      2.40 o
   2  15   2       16.27       21.28      4.33 o
   3  15   2       36.91       44.01      5.19 o
   4  15   2       34.26       27.69      3.75 o
   5  15   2       18.17       29.09      4.18 o
   6  15   2        4.84        4.08      3.69 o
   7  15   2        0.79        8.07      4.17 o
  -7  16   2        3.19        8.36      4.75 o
  -6  16   2        3.59        9.06      4.42 o
  -5  16   2       20.40       29.03      4.09 o
  -4  16   2       45.29       44.38      4.23 o
  -3  16   2        8.07        2.40      3.81 o
  -2  16   2       48.44       55.21      5.45 o
  -1  16   2       37.34       58.27      5.30 o
   0  16   2       37.69       32.04      4.28 o
   1  16   2      164.28      179.14      8.65 o
   2  16   2       28.09       31.68      4.70 o
   3  16   2       93.34       90.25      6.99 o
   4  16   2       36.95       41.98      4.36 o
   5  16   2        0.24        3.09      3.63 o
   6  16   2       11.90        6.64      3.93 o
   7  16   2        1.94       -5.35      5.35 o
  -7  17   2        6.75       12.70      5.52 o
  -6  17   2       24.61       28.60      4.52 o
  -5  17   2       21.21       23.10      4.14 o
  -4  17   2       30.27       37.74      4.34 o
  -3  17   2       41.61       48.55      5.78 o
  -2  17   2        4.81        6.35      4.12 o
  -1  17   2       30.33       43.24      5.01 o
   0  17   2        4.98       12.60      3.76 o
   1  17   2       31.11       20.54      4.10 o
   2  17   2       98.18       96.01      6.91 o
   3  17   2       29.73       15.45      4.88 o
   4  17   2       12.41        2.66      3.57 o
   5  17   2        6.90        7.50      4.64 o
   6  17   2       15.38       19.71      5.50 o
  -6  18   2        2.63        0.36      4.33 o
  -5  18   2       13.46       26.66      4.49 o
  -4  18   2       11.28       16.09      3.95 o
  -3  18   2        3.93       -2.17      4.42 o
  -2  18   2       19.41       14.09      4.86 o
  -1  18   2       34.23       30.00      4.96 o
   2  18   2        5.86        9.14      4.38 o
   3  18   2       17.92       26.84      5.53 o
   4  18   2       18.34       12.48      4.12 o
   5  18   2        0.02       -3.77      3.77 o
   6  18   2        4.12        8.38      5.67 o
  -6  19   2        3.52        3.64      5.48 o
  -5  19   2        5.69       -2.49      3.90 o
  -4  19   2       27.53       32.83      6.00 o
  -3  19   2       40.57       46.29      4.64 o
  -2  19   2        8.12        5.09      4.85 o
  -1  19   2       23.68       17.38      4.69 o
   3  19   2       10.65        9.20      4.92 o
   4  19   2        9.32        9.11      6.91 o
   5  19   2       14.31       23.16      6.03 o
  -5  20   2        4.14        2.22      5.43 o
  -4  20   2        3.38        6.11      9.28 o
  -3  20   2       13.49       12.06      4.12 o
  -2  20   2       11.47        6.06      4.82 o
   4  20   2        2.04       13.56      5.86 o
  -4  21   2        3.45        1.24      5.75 o
  -3  21   2        0.77        0.40      4.04 o
  -2  21   2        1.20       -3.78     21.50 o
  -2 -22   3        2.81       -4.43      4.43 o
  -1 -22   3        2.23       -2.40      2.43 o
   0 -22   3        4.95       14.43      3.17 o
   1 -22   3        5.59        3.57      2.90 o
  -2 -21   3       22.70       18.96      4.93 o
  -1 -21   3        9.38       22.65      4.05 o
   0 -21   3        0.56       -2.64      2.73 o
   1 -21   3       13.92       20.92      4.97 o
   2 -21   3        8.86       13.65      3.10 o
   3 -21   3        4.72        3.39      5.52 o
  -5 -20   3        0.27        7.59      5.33 o
  -4 -20   3        1.81       17.43      5.30 o
  -2 -20   3        8.51       -0.94      2.51 o
  -1 -20   3        0.01        1.42      3.59 o
   0 -20   3       16.98       21.93      3.00 o
   1 -20   3        4.30        3.62      2.85 o
   2 -20   3        5.57        6.03      2.82 o
   3 -20   3        6.12       12.86      2.71 o
   4 -20   3        1.38        3.91      5.59 o
  -6 -19   3        1.18        5.07      5.76 o
  -5 -19   3       24.17       19.22      5.52 o
  -4 -19   3       26.72       30.79      5.63 o
  -3 -19   3       14.82        9.33      4.85 o
  -2 -19   3       16.11       13.95      2.80 o
  -1 -19   3       22.09       22.64      2.84 o
   0 -19   3        0.05       -2.00      2.00 o
   1 -19   3       20.90       24.62      3.16 o
   2 -19   3       17.32       12.00      2.91 o
   3 -19   3       10.89       15.25      3.31 o
   4 -19   3        6.49       -0.97      5.08 o
   5 -19   3       12.16       17.67      5.72 o
  -6 -18   3        8.03       16.22      5.71 o
  -5 -18   3       34.92       31.44      5.64 o
  -4 -18   3        3.69        0.72      4.28 o
  -3 -18   3       40.13       44.71      5.74 o
  -2 -18   3       32.67       30.31      3.20 o
  -1 -18   3        4.14        5.29      2.81 o
   0 -18   3        3.71        7.27      2.66 o
   1 -18   3       40.68       27.36      3.24 o
   2 -18   3       30.38       27.51      3.15 o
   3 -18   3       32.87       34.69      3.15 o
   4 -18   3       15.21       18.16      5.19 o
   5 -18   3        2.00       -1.18      5.17 o
   6 -18   3        0.12       -5.34      5.34 o
  -7 -17   3        1.36        2.79      5.93 o
  -6 -17   3        0.15       -4.90      4.90 o
  -5 -17   3        8.70        2.57      4.61 o
  -4 -17   3       17.52       16.81      4.74 o
  -3 -17   3        7.79       16.85      4.66 o
  -2 -17   3        7.51        5.66      2.15 o
  -1 -17   3        3.75        0.69      2.83 o
   0 -17   3       16.04       15.28      2.75 o
   1 -17   3       29.72       30.16      3.02 o
   2 -17   3       82.53       89.92      4.38 o
   3 -17   3       20.16       14.60      2.62 o
   4 -17   3       27.36       39.00      5.77 o
   5 -17   3       25.46       34.20      5.93 o
   6 -17   3        3.19        5.06      5.15 o
  -7 -16   3        7.03        0.81      5.02 o
  -6 -16   3       20.59        5.76      4.83 o
  -5 -16   3       27.03       31.61      5.29 o
  -4 -16   3        2.11        1.66      3.86 o
  -3 -16   3       63.34       52.00      5.17 o
  -2 -16   3       45.90       50.16      2.89 o
  -1 -16   3       45.66       55.49      8.51 o
   0 -16   3      119.59      119.24      4.89 o
   1 -16   3        3.57        6.23      2.38 o
   2 -16   3       26.23       33.23      2.97 o
   3 -16   3       14.99       15.35      5.13 o
   4 -16   3       33.43       34.84      2.49 o
   5 -16   3       15.41       23.77      5.33 o
   6 -16   3       13.51       16.79      5.54 o
   7 -16   3        0.71        1.46      5.35 o
  -8 -15   3        9.50        7.23      5.37 o
  -7 -15   3        9.30       11.91      5.02 o
  -6 -15   3        3.02        8.22      4.31 o
  -5 -15   3        3.17        0.83      3.83 o
  -4 -15   3       14.90       16.10      4.21 o
  -3 -15   3        6.46       -0.31      3.49 o
  -2 -15   3       52.19       53.67      5.37 o
  -1 -15   3      190.38      174.84      6.68 o
   0 -15   3       35.96       33.74      3.28 o
   1 -15   3       32.50       51.74      3.19 o
   2 -15   3       72.10       63.25      3.49 o
   3 -15   3       57.39       62.11      7.00 o
   4 -15   3       26.80       33.09      6.52 o
   5 -15   3       32.62       21.30      5.16 o
   6 -15   3        1.53       -1.86      4.57 o
   7 -15   3       22.11       19.96      5.69 o
  -8 -14   3       10.46       28.69      5.71 o
  -7 -14   3        3.05        7.94      4.69 o
  -6 -14   3       25.37       32.39      3.76 o
  -5 -14   3       30.87       30.99      3.29 o
  -4 -14   3       13.01       13.63      3.79 o
  -3 -14   3       73.08       82.55      5.56 o
  -2 -14   3       11.51       17.25      2.54 o
  -1 -14   3      198.27      216.24      7.25 o
   0 -14   3      386.25      371.30      7.66 o
   1 -14   3      110.24      123.27      4.67 o
   2 -14   3       61.22       60.49      3.34 o
   3 -14   3       11.74       14.57      2.75 o
   4 -14   3        3.67        1.59      1.76 o
   5 -14   3       12.61       19.59      4.71 o
   6 -14   3       34.72       32.61      5.46 o
   7 -14   3        2.30        0.83      4.83 o
  -9 -13   3        0.24       -4.93      4.93 o
  -8 -13   3        3.47        5.35      3.14 o
  -7 -13   3       15.97       18.43      3.27 o
  -6 -13   3       21.15       23.19      3.26 o
  -5 -13   3        1.00       -2.20      2.36 o
  -4 -13   3       53.86       43.54      4.58 o
  -3 -13   3       26.11       27.97      3.85 o
  -2 -13   3      191.63      193.92      5.46 o
  -1 -13   3      220.82      219.60      4.84 o
   0 -13   3      204.63      182.43      5.74 o
   1 -13   3       49.80       60.39      3.04 o
   2 -13   3      127.14      116.18      4.53 o
   3 -13   3       12.49       14.05      2.21 o
   4 -13   3       14.67       14.33      1.94 o
   5 -13   3       55.04       57.40      5.64 o
   6 -13   3        0.37       -4.02      4.02 o
   7 -13   3        0.76        5.88      4.67 o
   8 -13   3       10.67       17.52      5.75 o
  -9 -12   3        1.13       11.20      3.38 o
  -8 -12   3       11.89       15.51      3.25 o
  -7 -12   3        4.28        8.96      2.83 o
  -6 -12   3       18.89       22.95      2.94 o
  -5 -12   3        9.37        1.57      2.43 o
  -4 -12   3      125.25      124.84      4.45 o
  -3 -12   3      105.35      101.08      3.84 o
  -2 -12   3       94.37       88.28      2.69 o
  -1 -12   3       98.97      107.62      3.17 o
   0 -12   3       39.59       35.34      2.54 o
   1 -12   3       10.17        7.11      1.95 o
   2 -12   3       26.14       15.81      2.20 o
   3 -12   3      332.67      317.76      8.20 o
   4 -12   3       69.91       74.12      3.09 o
   5 -12   3       31.67       35.55      4.73 o
   6 -12   3       13.47        9.34      4.33 o
   7 -12   3        2.98       -3.11      4.28 o
   8 -12   3       14.91       25.38      5.71 o
  -9 -11   3       16.21       17.96      3.37 o
  -8 -11   3        3.83        4.94      2.70 o
  -7 -11   3       20.97       23.53      3.19 o
  -6 -11   3        9.30        7.03      2.47 o
  -5 -11   3      207.06      182.74      5.85 o
  -4 -11   3      295.33      287.00      8.11 o
  -3 -11   3      231.25      230.89      6.15 o
  -2 -11   3      142.13      128.13      3.23 o
  -1 -11   3      215.71      218.61      4.62 o
   0 -11   3      509.08      513.39     17.18 o
   1 -11   3      869.03      845.57     19.07 o
   2 -11   3      320.94      332.89      8.01 o
   3 -11   3        3.98        3.12      1.78 o
   4 -11   3       74.88       82.75      3.15 o
   5 -11   3       11.11       20.48      4.00 o
   6 -11   3        0.97        9.29      3.94 o
   7 -11   3        5.41        3.66      4.24 o
   8 -11   3        0.91       -4.45      4.45 o
  -9 -10   3        4.99        9.28      2.91 o
  -8 -10   3        0.37        5.09      2.51 o
  -7 -10   3       31.09       29.90      2.48 o
  -6 -10   3      106.11      116.29      3.85 o
  -5 -10   3       78.84       78.55      3.61 o
  -4 -10   3      156.54      157.63      4.95 o
  -3 -10   3      783.03      727.18     16.34 o
  -2 -10   3      230.49      212.36      4.39 o
  -1 -10   3      139.33      134.52      5.61 o
   0 -10   3      477.94      434.84     14.66 o
   1 -10   3       60.06       67.57      2.48 o
   2 -10   3      197.49      198.96      4.77 o
   3 -10   3     1306.82     1263.77     22.41 o
   4 -10   3      236.76      257.78      6.43 o
   5 -10   3       12.57       14.73      3.66 o
   6 -10   3      136.92      142.85      7.94 o
   7 -10   3        8.56        0.50      4.13 o
   8 -10   3       21.88       23.17      5.12 o
   9 -10   3       10.65       24.96      5.98 o
 -10  -9   3        0.31        0.63      3.31 o
  -9  -9   3        9.25       15.98      3.58 o
  -8  -9   3        6.53       11.38      2.50 o
  -7  -9   3       39.01       41.25      2.50 o
  -6  -9   3        2.02        4.70      2.15 o
  -5  -9   3      312.59      303.27      9.53 o
  -4  -9   3      807.45      770.06     17.38 o
  -3  -9   3       49.62       51.55      2.47 o
  -2  -9   3     1222.93     1234.03     18.51 o
  -1  -9   3      929.28      915.72     16.20 o
   0  -9   3      100.01       98.46      5.28 o
   1  -9   3      668.39      644.97     12.01 o
   2  -9   3      729.29      678.93     12.46 o
   3  -9   3      321.18      312.69      6.44 o
   4  -9   3      307.36      295.37      6.11 o
   5  -9   3      185.80      191.68      6.24 o
   6  -9   3        5.04       -1.89      3.37 o
   7  -9   3        0.19       -0.46      3.81 o
   8  -9   3       12.76       12.94      4.76 o
   9  -9   3        7.09        3.43      5.07 o
 -10  -8   3        2.70       10.07      2.79 o
  -9  -8   3        7.88        7.27      2.55 o
  -8  -8   3        3.62        0.80      3.18 o
  -7  -8   3       43.49       43.99      2.41 o
  -6  -8   3      177.04      176.00      5.54 o
  -5  -8   3       18.39       17.86      2.09 o
  -4  -8   3        5.56        3.60      1.66 o
  -3  -8   3     1336.38     1270.82     26.64 o
  -2  -8   3      225.47      214.24      4.41 o
  -1  -8   3      138.33      144.47      3.33 o
   0  -8   3     2383.65     2225.26     68.45 o
   1  -8   3      752.30      773.18     14.13 o
   2  -8   3       19.58       28.86      1.70 o
   3  -8   3      950.11      871.93     15.39 o
   4  -8   3      338.83      311.46      6.44 o
   5  -8   3       71.49       79.15      5.27 o
   6  -8   3      158.50      166.23      6.49 o
   7  -8   3       25.21       19.56      4.41 o
   8  -8   3       52.54       64.21      6.33 o
   9  -8   3        9.12        6.38      4.98 o
 -10  -7   3        4.85        3.79      2.68 o
  -9  -7   3        8.67       14.67      2.53 o
  -8  -7   3       22.28       22.98      2.15 o
  -7  -7   3       86.50       88.57      4.79 o
  -6  -7   3      234.83      205.80      6.05 o
  -5  -7   3       26.59       28.32      2.05 o
  -4  -7   3        4.96        1.39      1.46 o
  -3  -7   3      394.95      422.62      9.62 o
  -2  -7   3     1350.31     1297.76     27.65 o
  -1  -7   3     1803.26     1654.63     29.46 o
   0  -7   3       35.64       27.37      1.86 o
   1  -7   3      114.28      122.36      3.17 o
   2  -7   3      676.37      640.65     11.53 o
   3  -7   3       58.76       67.74      2.30 o
   4  -7   3      439.86      442.50     15.08 o
   5  -7   3      205.40      197.47     11.64 o
   6  -7   3       26.20       26.62      3.10 o
   7  -7   3       43.70       40.37      4.81 o
   8  -7   3       23.47       27.20      4.86 o
   9  -7   3       14.99       29.19      5.56 o
 -10  -6   3        9.90       20.29      2.82 o
  -9  -6   3       27.18       25.19      2.62 o
  -8  -6   3       51.28       63.23      2.71 o
  -7  -6   3       65.97       69.25      2.55 o
  -6  -6   3      274.15      252.92      6.57 o
  -5  -6   3       11.75       10.05      1.63 o
  -4  -6   3        7.96        5.61      1.26 o
  -3  -6   3     2188.55     2165.53     36.89 o
  -2  -6   3      100.88      111.05      5.31 o
  -1  -6   3     1920.20     2076.39     35.49 o
   0  -6   3     4334.39     4333.57     88.41 o
   1  -6   3      427.40      433.40     10.05 o
   2  -6   3      239.11      229.01      4.53 o
   3  -6   3      286.46      280.92      5.47 o
   4  -6   3      298.62      275.00      7.25 o
   5  -6   3       87.16       94.03      4.33 o
   6  -6   3       56.79       64.18      5.37 o
   7  -6   3       33.33       32.27      6.42 o
   8  -6   3       12.62       16.97      4.29 o
   9  -6   3        6.06       10.46      4.70 o
 -10  -5   3       17.08       19.54      2.73 o
  -9  -5   3        0.96       -1.87      1.97 o
  -8  -5   3       28.43       34.59      2.12 o
  -7  -5   3      106.87      117.80      3.35 o
  -6  -5   3       94.36      100.52      3.57 o
  -5  -5   3       82.75       78.83      2.11 o
  -4  -5   3      193.11      182.79      3.54 o
  -3  -5   3       11.54       15.51      0.99 o
  -2  -5   3      187.53      161.45      4.30 o
  -1  -5   3     1278.65     1166.63     17.35 o
   0  -5   3     1945.69     2147.05     37.18 o
   1  -5   3     1960.34     2056.70     34.61 o
   2  -5   3     3118.06     3237.39     55.08 o
   3  -5   3      603.22      651.40     11.75 o
   4  -5   3       44.95       41.24      2.54 o
   5  -5   3      134.20      137.16      4.86 o
   6  -5   3       33.57       35.93      2.86 o
   7  -5   3      123.91      129.85      5.38 o
   8  -5   3       20.05       29.98      4.71 o
   9  -5   3       15.25       16.35      4.78 o
  10  -5   3        9.49       19.43      5.64 o
 -10  -4   3        4.93        7.04      3.63 o
  -9  -4   3       44.68       52.89      2.88 o
  -8  -4   3        8.96        9.84      1.62 o
  -7  -4   3        7.56        2.88      1.70 o
  -6  -4   3      509.56      513.24     11.62 o
  -5  -4   3      442.92      426.36     15.22 o
  -4  -4   3      112.42      130.76      5.93 o
  -3  -4   3     2101.92     2039.70     43.41 o
  -2  -4   3      848.64      947.69     16.79 o
  -1  -4   3     1129.72     1169.40     17.69 o
   0  -4   3     4244.98     4465.20     74.66 o
   1  -4   3       30.78       57.45      1.73 o
   2  -4   3      695.20      716.30     13.04 o
   3  -4   3     1444.10     1391.88     20.78 o
   4  -4   3       88.51       97.16      3.54 o
   5  -4   3       21.58       23.65      2.30 o
   6  -4   3        3.13        2.02      2.10 o
   7  -4   3       79.72       74.32      5.36 o
   8  -4   3       15.31        0.94      3.71 o
   9  -4   3       16.48       22.68      5.02 o
  10  -4   3        4.51        7.53      5.28 o
 -10  -3   3       22.71       30.79      4.01 o
  -9  -3   3        0.90        1.12      1.92 o
  -8  -3   3       20.33       15.15      1.64 o
  -7  -3   3      119.01      123.09      4.06 o
  -6  -3   3      232.61      233.75      9.69 o
  -5  -3   3      261.98      257.90     10.02 o
  -4  -3   3     1382.75     1320.71     39.31 o
  -3  -3   3      898.41      937.34     29.56 o
  -2  -3   3     2821.90     3195.60     52.26 o
  -1  -3   3     1080.94     1063.32     17.70 o
   0  -3   3      228.12      304.57      5.60 o
   1  -3   3     2615.83     2854.79     48.03 o
   2  -3   3     1529.81     1521.75     25.13 o
   3  -3   3       28.81       43.57      1.99 o
   4  -3   3      172.54      140.17      3.45 o
   5  -3   3      433.51      397.74      9.30 o
   6  -3   3       50.70       57.48      8.90 o
   7  -3   3       52.41       53.39      4.89 o
   8  -3   3       18.29       20.68      4.11 o
   9  -3   3        8.21        7.62      4.45 o
  10  -3   3        5.55       12.14      5.28 o
 -11  -2   3        1.56        2.57      3.69 o
 -10  -2   3        6.69       -3.17      3.28 o
  -9  -2   3       66.49       67.67      3.19 o
  -8  -2   3        2.75        4.02      1.43 o
  -7  -2   3        0.02        2.38      1.58 o
  -6  -2   3      455.01      432.24     15.79 o
  -5  -2   3      606.03      578.28     19.39 o
  -4  -2   3      244.14      237.76      8.64 o
  -3  -2   3     1036.81      927.99     28.02 o
  -2  -2   3      582.17      627.95     21.92 o
  -1  -2   3     2978.43     3478.72     50.76 o
   0  -2   3     3309.27     3653.79     72.48 o
   1  -2   3     4238.17     4889.64     82.45 o
   2  -2   3      633.12      611.27      9.56 o
   3  -2   3     1297.40     1226.28     16.55 o
   4  -2   3      103.98      102.00      2.79 o
   5  -2   3      101.45      114.17      3.99 o
   6  -2   3      526.17      487.31     15.03 o
   7  -2   3       14.63       15.75      2.78 o
   8  -2   3       47.16       47.81      5.02 o
   9  -2   3       25.99       32.57      5.28 o
  10  -2   3        2.92        7.54      4.97 o
 -11  -1   3        1.00       -3.68      3.68 o
 -10  -1   3        1.47        1.77      3.35 o
  -9  -1   3        9.51       13.95      2.97 o
  -8  -1   3       11.99       15.56      2.02 o
  -7  -1   3      128.71      143.31      9.32 o
  -6  -1   3      288.41      300.18      8.15 o
  -5  -1   3      208.20      200.76      5.93 o
  -4  -1   3     1889.15     1876.66     39.09 o
  -3  -1   3     1114.27     1096.19     23.40 o
  -2  -1   3      682.21      690.37     19.00 o
  -1  -1   3    20114.42    23946.20    400.01 o
   0  -1   3      363.14      427.28      9.07 o
   1  -1   3       30.72       29.30      0.97 o
   2  -1   3       38.13       55.20      1.62 o
   3  -1   3     2041.43     2105.67     31.40 o
   4  -1   3      253.18      234.56      4.91 o
   5  -1   3      307.05      297.69      8.19 o
   6  -1   3       56.04       53.27      3.27 o
   7  -1   3        2.08        5.78      2.56 o
   8  -1   3       21.54       11.46      3.22 o
   9  -1   3        1.67       -3.77      4.05 o
  10  -1   3        0.40        4.32      5.02 o
 -11   0   3        0.43       -3.15      3.83 o
 -10   0   3        2.08       -0.51      3.44 o
  -9   0   3       66.78       73.24      4.75 o
  -8   0   3       15.67        8.23      2.07 o
  -7   0   3      104.49       90.00      3.60 o
  -6   0   3      391.72      384.07     10.04 o
  -5   0   3       20.09       20.98      2.62 o
  -4   0   3      190.97      199.46      5.55 o
  -3   0   3     1873.73     1707.87     37.66 o
  -2   0   3     1478.66     1390.08     29.50 o
  -1   0   3    24106.10    29069.77    494.71 o
   0   0   3     5349.14     5888.00    100.26 o
   1   0   3        4.14       18.18      0.85 o
   2   0   3     1571.44     1856.03     27.64 o
   3   0   3      752.20      680.17     10.41 o
   4   0   3        0.09        0.15      1.24 o
   5   0   3      237.80      213.33      6.10 o
   6   0   3     1446.94     1410.70     30.85 o
   7   0   3       34.02       21.81      2.92 o
   8   0   3        2.16       -2.72      2.72 o
   9   0   3       12.70       16.71      3.78 o
  10   0   3        1.89       -4.76      4.76 o
 -11   1   3        1.08       -3.82      3.82 o
 -10   1   3        0.81        3.99      3.43 o
  -9   1   3        8.58        6.34      2.83 o
  -8   1   3       12.68        3.54      3.77 o
  -7   1   3      112.85      111.91      3.78 o
  -6   1   3      286.53      267.40      5.94 o
  -5   1   3      217.87      198.26      5.99 o
  -4   1   3     1884.81     1776.70     39.05 o
  -3   1   3     1129.29     1071.34     23.36 o
  -2   1   3      613.93      576.33     13.33 o
  -1   1   3    19464.05    23153.06    346.23 o
   0   1   3      367.55      424.62      7.56 o
   1   1   3       20.29       18.14      1.98 o
   2   1   3       30.50       50.19      1.24 o
   3   1   3     2045.59     2112.18     31.40 o
   4   1   3      272.31      247.42      4.95 o
   5   1   3      292.66      266.22      7.39 o
   6   1   3       54.24       54.72      3.34 o
   7   1   3        1.64        6.76      2.55 o
   8   1   3       20.67       19.24      5.52 o
   9   1   3        1.98        0.04      3.34 o
  10   1   3        0.44       -4.25      4.64 o
 -11   2   3        1.87       -1.72      4.06 o
 -10   2   3        6.77       11.57      3.38 o
  -9   2   3       63.06       74.07      6.62 o
  -8   2   3        2.32        2.69      2.18 o
  -7   2   3        0.01       -1.66      1.66 o
  -6   2   3      462.35      449.98      8.80 o
  -5   2   3      638.18      600.81     11.00 o
  -4   2   3      241.02      226.14      6.16 o
  -3   2   3     1047.19      903.72     19.82 o
  -2   2   3      651.69      737.78     10.85 o
  -1   2   3     2940.52     3410.18     45.38 o
   0   2   3     3078.17     3375.17     51.28 o
   1   2   3     4120.83     4797.19     63.82 o
   2   2   3      650.76      632.42      8.54 o
   3   2   3     1301.31     1236.04     20.27 o
   4   2   3       96.53       94.02      2.69 o
   5   2   3       86.18       95.32      3.96 o
   6   2   3      520.79      457.43     11.66 o
   7   2   3       14.05        6.45      2.70 o
   8   2   3       41.72       43.25      5.99 o
   9   2   3       25.26       28.53      4.03 o
  10   2   3        2.87       -3.78      3.78 o
 -10   3   3       22.13       26.48      3.93 o
  -9   3   3        0.50       -2.80      2.80 o
  -8   3   3       23.34       26.32      2.83 o
  -7   3   3      110.52      110.63      4.99 o
  -6   3   3      221.40      224.49      5.27 o
  -5   3   3      273.09      263.24      5.53 o
  -4   3   3     1374.34     1275.60     22.55 o
  -3   3   3      934.21      972.94     14.63 o
  -2   3   3     2671.61     2960.15     45.35 o
  -1   3   3     1026.72      997.19     13.69 o
   0   3   3      235.00      303.62      4.73 o
   1   3   3     2495.31     2773.88     37.15 o
   2   3   3     1444.37     1398.77     20.61 o
   3   3   3       29.44       39.10      2.05 o
   4   3   3      183.78      150.19      4.14 o
   5   3   3      442.98      404.90      9.94 o
   6   3   3       48.39       49.88      3.31 o
   7   3   3       57.13       61.43      5.75 o
   8   3   3       19.11       26.52      3.73 o
   9   3   3        9.30       -0.71      3.54 o
  10   3   3        4.72        4.47      4.12 o
 -10   4   3        4.93        2.28      3.36 o
  -9   4   3       43.39       40.59      3.93 o
  -8   4   3       11.26       11.26      2.65 o
  -7   4   3        7.09        1.29      2.03 o
  -6   4   3      520.46      500.06      9.93 o
  -5   4   3      468.32      458.27      7.49 o
  -4   4   3      110.59      126.07      2.68 o
  -3   4   3     2123.85     2079.70     30.84 o
  -2   4   3      918.51      982.67     13.08 o
  -1   4   3     1121.65     1196.17     15.87 o
   0   4   3     4181.79     4313.95     61.01 o
   1   4   3       24.43       43.62      1.90 o
   2   4   3      718.51      749.48     11.22 o
   3   4   3     1391.00     1367.59     24.15 o
   4   4   3       77.82       81.64      2.56 o
   5   4   3       26.42       22.31      2.46 o
   6   4   3        1.33        0.11      2.23 o
   7   4   3       80.62       64.51      4.52 o
   8   4   3       14.91       14.92      3.43 o
   9   4   3       15.94       24.12      3.98 o
  10   4   3        4.71        6.65      5.17 o
 -10   5   3       17.40       14.50      4.03 o
  -9   5   3        0.71       -2.22      3.21 o
  -8   5   3       29.40       36.98      3.27 o
  -7   5   3      110.78      113.65      4.75 o
  -6   5   3      101.11      100.10      3.69 o
  -5   5   3       73.77       65.72      2.16 o
  -4   5   3      183.60      163.47      3.66 o
  -3   5   3       12.70       19.91      0.88 o
  -2   5   3      194.60      178.80      2.78 o
  -1   5   3     1248.59     1151.30     15.02 o
   0   5   3     1954.69     2173.46     32.11 o
   1   5   3     1912.73     1960.07     34.53 o
   2   5   3     3114.57     3180.55     54.97 o
   3   5   3      603.36      651.30     11.84 o
   4   5   3       60.63       52.74      2.82 o
   5   5   3      143.46      149.94      5.11 o
   6   5   3       32.60       36.08      3.18 o
   7   5   3      129.35      124.26      5.51 o
   8   5   3       21.45       20.88      3.71 o
   9   5   3       14.41       20.66      4.05 o
  10   5   3        9.58       14.61      5.47 o
 -10   6   3        9.80       19.53      4.07 o
  -9   6   3       27.92       27.25      3.81 o
  -8   6   3       52.49       60.93      7.59 o
  -7   6   3       65.81       65.90      3.75 o
  -6   6   3      250.59      243.63      5.97 o
  -5   6   3       17.02       18.88      1.35 o
  -4   6   3        6.38        1.91      0.83 o
  -3   6   3     2146.67     2130.66     28.68 o
  -2   6   3       81.58       87.82      1.86 o
  -1   6   3     1910.63     2055.37     27.46 o
   0   6   3     4233.67     4159.59     62.33 o
   1   6   3      457.31      460.10      8.21 o
   2   6   3      224.09      208.59      4.38 o
   3   6   3      257.25      260.98      6.72 o
   4   6   3      293.11      269.98      7.36 o
   5   6   3       98.09       83.03      3.91 o
   6   6   3       61.99       60.03      3.81 o
   7   6   3       35.03       23.46      3.28 o
   8   6   3       14.75       15.15      3.59 o
   9   6   3        5.07        9.08      5.26 o
 -10   7   3        4.53        5.49      4.41 o
  -9   7   3        9.09       11.59      4.63 o
  -8   7   3       22.05       20.75      5.01 o
  -7   7   3       90.55      101.29      4.57 o
  -6   7   3      246.64      227.35      6.66 o
  -5   7   3       19.52       19.32      1.47 o
  -4   7   3       10.26       10.32      1.07 o
  -3   7   3      397.33      421.44      6.17 o
  -2   7   3     1332.91     1298.78     17.56 o
  -1   7   3     1849.30     1734.10     22.81 o
   0   7   3       34.01       28.18      1.69 o
   1   7   3      145.23      151.48      3.16 o
   2   7   3      665.31      625.47     11.37 o
   3   7   3       57.51       63.31      2.78 o
   4   7   3      423.27      408.07     10.67 o
   5   7   3      194.75      199.60      6.51 o
   6   7   3       26.77       29.05      3.19 o
   7   7   3       44.82       51.71      3.99 o
   8   7   3       21.78       21.68      3.81 o
   9   7   3       14.67       17.17      4.50 o
 -10   8   3        2.65       13.49      5.16 o
  -9   8   3        7.58       10.02      3.57 o
  -8   8   3        3.33        2.01      3.02 o
  -7   8   3       44.12       40.75      3.57 o
  -6   8   3      174.80      188.64      6.29 o
  -5   8   3       18.78       23.87      2.51 o
  -4   8   3        4.88        2.08      1.15 o
  -3   8   3     1291.22     1230.05     16.95 o
  -2   8   3      238.79      233.39      3.49 o
  -1   8   3      133.04      142.29      2.78 o
   0   8   3     2362.48     2358.89     34.58 o
   1   8   3      789.23      801.15     14.04 o
   2   8   3       22.85       28.06      1.47 o
   3   8   3      919.36      823.18     18.76 o
   4   8   3      350.73      351.41      8.72 o
   5   8   3       72.65       68.49      3.91 o
   6   8   3      155.90      154.26     10.72 o
   7   8   3       24.09       25.44      3.51 o
   8   8   3       56.19       56.02      4.77 o
   9   8   3        8.81        9.66      4.06 o
 -10   9   3        0.42        0.98      5.02 o
  -9   9   3        9.46        3.13      3.75 o
  -8   9   3        5.75       13.11      3.40 o
  -7   9   3       37.71       39.84      3.53 o
  -6   9   3        3.04        0.64      2.48 o
  -5   9   3      317.11      313.82     10.03 o
  -4   9   3      839.85      796.79     14.39 o
  -3   9   3       48.65       49.00      4.07 o
  -2   9   3     1231.16     1225.17     24.63 o
  -1   9   3      928.36      911.19     16.16 o
   0   9   3       98.28      108.77      4.48 o
   1   9   3      703.18      669.74     11.89 o
   2   9   3      733.17      676.32     15.19 o
   3   9   3      328.08      314.22      7.90 o
   4   9   3      295.86      295.31      8.28 o
   5   9   3      174.36      174.00      6.47 o
   6   9   3        4.98        4.00      2.78 o
   7   9   3        0.30        6.42      4.38 o
   8   9   3       11.57       12.22      3.81 o
   9   9   3        6.98        9.47      4.20 o
  -9  10   3        5.62        2.14      3.82 o
  -8  10   3        0.56        1.89      3.36 o
  -7  10   3       31.98       29.07      3.56 o
  -6  10   3      108.07      115.57      5.53 o
  -5  10   3       90.42       91.07      3.25 o
  -4  10   3      164.01      164.18      4.35 o
  -3  10   3      767.99      745.52     13.58 o
  -2  10   3      230.77      211.96      4.53 o
  -1  10   3      139.21      132.69      3.32 o
   0  10   3      474.74      440.87      8.30 o
   1  10   3       62.57       72.41      2.40 o
   2  10   3      215.10      218.83      5.90 o
   3  10   3     1308.13     1246.54     27.35 o
   4  10   3      245.87      267.78      7.85 o
   5  10   3       16.10       10.46      3.29 o
   6  10   3      135.54      135.91      5.99 o
   7  10   3        8.41        4.98      3.34 o
   8  10   3       22.55       14.64      4.08 o
   9  10   3       10.63        2.50      5.22 o
  -9  11   3       15.38        9.14      4.09 o
  -8  11   3        4.58        8.11      3.61 o
  -7  11   3       17.68       20.89      3.62 o
  -6  11   3        8.36        4.23      2.20 o
  -5  11   3      218.80      204.27      6.01 o
  -4  11   3      286.87      284.73      6.40 o
  -3  11   3      225.16      230.40      5.38 o
  -2  11   3      158.99      144.76      4.55 o
  -1  11   3      195.23      188.71      4.50 o
   0  11   3      518.47      520.20      9.73 o
   1  11   3      895.02      879.28     19.22 o
   2  11   3      290.63      296.32      8.05 o
   3  11   3        3.65        7.23      3.35 o
   4  11   3       85.07       68.98      4.19 o
   5  11   3        9.99        9.16      3.06 o
   6  11   3        0.76       -2.29      2.99 o
   7  11   3        7.17       -2.05      3.42 o
   8  11   3        0.60       -3.16      3.73 o
  -9  12   3        1.19       -4.67      4.67 o
  -8  12   3       13.65       16.64      4.01 o
  -7  12   3        4.50        2.19      3.40 o
  -6  12   3       17.72       17.48      2.46 o
  -5  12   3       13.21       11.16      2.17 o
  -4  12   3      130.44      123.88      3.99 o
  -3  12   3      128.84      119.40      4.03 o
  -2  12   3      110.08       96.78      3.83 o
  -1  12   3      104.07      107.89      3.21 o
   0  12   3       46.82       52.00      4.19 o
   1  12   3       11.74        7.62      2.06 o
   2  12   3       31.38       29.09      2.56 o
   3  12   3      318.63      324.39     12.47 o
   4  12   3       65.11       70.43      4.30 o
   5  12   3       35.61       31.43      3.79 o
   6  12   3       17.53       19.31      3.71 o
   7  12   3        3.36       -3.43      3.43 o
   8  12   3       13.05       10.21      5.19 o
  -9  13   3        0.16       -5.07      5.07 o
  -8  13   3        4.03       11.64      3.97 o
  -7  13   3       15.14       21.06      3.90 o
  -6  13   3       20.49       29.58      5.74 o
  -5  13   3        1.29       -2.06      2.06 o
  -4  13   3       46.71       47.28      3.29 o
  -3  13   3       24.99       27.46      2.25 o
  -2  13   3      190.03      194.71      5.96 o
  -1  13   3      238.26      225.68      6.38 o
   0  13   3      203.30      199.19      6.48 o
   1  13   3       39.04       43.91      3.02 o
   2  13   3      123.98      131.51      4.76 o
   3  13   3       12.10        9.65      3.77 o
   4  13   3       18.77       20.49      4.33 o
   5  13   3       61.72       48.10      4.25 o
   6  13   3        0.28       -1.52      3.41 o
   7  13   3        1.64       13.04      3.96 o
   8  13   3       10.50        9.13      5.70 o
  -8  14   3       10.73       14.68      4.63 o
  -7  14   3        2.91        4.05      3.79 o
  -6  14   3       23.24       28.39      4.01 o
  -5  14   3       35.05       24.21      3.57 o
  -4  14   3       13.48       11.42      3.16 o
  -3  14   3       70.32       69.86      3.20 o
  -2  14   3       14.59        8.73      3.57 o
  -1  14   3      204.01      223.19      9.71 o
   0  14   3      388.17      394.34      9.73 o
   1  14   3      108.57      124.75      4.87 o
   2  14   3       68.34       69.65      5.58 o
   3  14   3        7.35        2.19      3.74 o
   4  14   3        3.71        1.83      3.99 o
   5  14   3       13.46        8.97      4.24 o
   6  14   3       29.61       22.21      6.98 o
   7  14   3        2.51        7.35      4.03 o
  -8  15   3        9.28        3.59      5.36 o
  -7  15   3        8.41       20.55      6.71 o
  -6  15   3        3.26        8.36      6.49 o
  -5  15   3        2.66        5.75      5.02 o
  -4  15   3       12.10       12.70      4.51 o
  -3  15   3        6.90        8.47      2.94 o
  -2  15   3       48.17       36.32      4.82 o
  -1  15   3      185.35      179.55      8.88 o
   0  15   3       36.39       41.87      4.47 o
   1  15   3       36.17       48.19      3.25 o
   2  15   3       78.48       87.59      6.10 o
   3  15   3       56.19       51.34      5.55 o
   4  15   3       29.61       20.50      5.01 o
   5  15   3       34.46       38.23      5.29 o
   6  15   3        1.28        1.96      3.75 o
   7  15   3       21.69        7.81      5.61 o
  -7  16   3        6.86        6.85      4.29 o
  -6  16   3       18.83       25.35      4.20 o
  -5  16   3       26.59       35.52      5.38 o
  -4  16   3        1.73        3.60      3.31 o
  -3  16   3       58.86       62.55      4.36 o
  -2  16   3       45.27       57.07      5.62 o
  -1  16   3       49.11       65.36      5.62 o
   0  16   3      116.91      128.17      7.38 o
   1  16   3        4.94        5.70      3.45 o
   2  16   3       27.56       20.89      4.43 o
   3  16   3       17.22       17.37      4.69 o
   4  16   3       35.02       27.40      5.47 o
   5  16   3       14.26       15.86      4.13 o
   6  16   3       12.12       20.08      4.41 o
   7  16   3        0.71       -0.72      5.42 o
  -7  17   3        1.81        0.08      5.32 o
  -6  17   3        0.26       11.23      3.96 o
  -5  17   3        9.00       17.33      4.07 o
  -4  17   3       19.10       24.98      4.13 o
  -3  17   3        8.40        9.08      3.37 o
  -2  17   3        9.78       14.02      4.41 o
  -1  17   3        2.81       -0.92      3.79 o
   0  17   3       15.50       14.92      4.04 o
   2  17   3       88.62       88.82      6.84 o
   3  17   3       20.16       19.78      5.21 o
   4  17   3       26.27       27.52      4.47 o
   5  17   3       23.41       28.47      4.67 o
   6  17   3        3.12        3.14      5.61 o
  -6  18   3        7.11        5.56      4.34 o
  -5  18   3       33.94       50.16      8.06 o
  -4  18   3        3.71        1.19      3.74 o
  -3  18   3       36.84       29.60      4.14 o
  -2  18   3       34.59       44.48      5.50 o
  -1  18   3        4.19        1.51      3.92 o
   3  18   3       31.60       43.94      5.85 o
   4  18   3       16.16        5.53      7.57 o
   5  18   3        2.64       -1.98      4.03 o
   6  18   3        0.19        6.08      5.93 o
  -6  19   3        1.40        0.58      5.10 o
  -5  19   3       23.32       14.04      4.48 o
  -4  19   3       24.54       27.54      5.16 o
  -3  19   3       14.19       15.08      3.86 o
  -2  19   3       18.81       11.18     10.55 o
  -1  19   3       22.31       24.85      5.11 o
   4  19   3        6.31       11.37      6.93 o
   5  19   3       10.89        2.71      5.64 o
  -5  20   3        0.14       -5.04      5.04 o
  -4  20   3        1.58       -3.15      3.95 o
  -3  20   3       10.85       11.16      4.03 o
  -2  20   3        8.05       19.68      5.25 o
  -4  21   3        8.63        9.11      5.46 o
  -3  21   3        1.75       -3.68      3.68 o
  -2  21   3       22.89       20.44     23.61 o
  -2  22   3        3.57        9.45      8.21 o
  -1 -22   4       14.68       14.52      3.40 o
   0 -22   4       11.68        6.26      3.03 o
  -2 -21   4       17.06       24.99      5.21 o
  -1 -21   4        0.13       -2.24      2.24 o
   0 -21   4        1.97        3.86      2.88 o
   1 -21   4        0.42        2.70      3.70 o
   2 -21   4        3.69        2.63      4.17 o
  -5 -20   4        2.91       -4.92      4.92 o
  -2 -20   4        3.00        0.87      4.22 o
  -1 -20   4       12.51        6.69      2.72 o
   0 -20   4       20.48       21.38      3.12 o
   1 -20   4        0.16       -2.75      2.75 o
   2 -20   4        8.76        6.02      2.96 o
   3 -20   4        7.07        4.07      3.76 o
   4 -20   4       11.71       -0.90      5.37 o
  -5 -19   4        9.89       16.80      5.47 o
  -4 -19   4        4.43       11.67      5.03 o
  -2 -19   4        6.30       -0.03      3.63 o
  -1 -19   4        1.46       -2.37      2.37 o
   0 -19   4        6.22        9.71      2.68 o
   1 -19   4       17.86       20.37      3.21 o
   2 -19   4        1.86        3.57      3.30 o
   3 -19   4       22.49       22.21      2.96 o
   4 -19   4        2.88        4.39      5.23 o
  -6 -18   4        6.16       26.91      6.04 o
  -5 -18   4       13.36       21.06      5.33 o
  -4 -18   4       34.46       57.79      6.15 o
  -2 -18   4        0.01        0.28      2.15 o
  -1 -18   4       18.15        9.79      2.50 o
   0 -18   4       17.73       12.55      3.39 o
   1 -18   4       34.87       39.02      3.45 o
   2 -18   4       44.69       41.41      3.48 o
   3 -18   4       16.99       13.49      3.59 o
   4 -18   4        2.86       -4.63      4.63 o
   5 -18   4        5.11       16.17      5.68 o
  -7 -17   4        1.51        0.40      5.57 o
  -6 -17   4        5.43        4.44      5.09 o
  -5 -17   4       16.36       20.13      5.01 o
  -4 -17   4       32.29       39.03      5.40 o
  -3 -17   4        4.15       -1.37      4.10 o
  -2 -17   4       32.91       40.52      3.09 o
  -1 -17   4       27.33       19.34      2.58 o
   0 -17   4       15.10       20.30      3.43 o
   1 -17   4       25.07       30.99      3.10 o
   2 -17   4        6.71        8.07      2.65 o
   3 -17   4       31.97       34.53      3.09 o
   4 -17   4       12.30       10.41      4.99 o
   5 -17   4        0.26        8.29      5.23 o
   6 -17   4        4.48       -3.50      5.24 o
  -7 -16   4       16.02       19.67      6.04 o
  -6 -16   4       13.93       12.36      5.10 o
  -5 -16   4        6.34       -3.24      4.09 o
  -4 -16   4       58.03       71.39      6.18 o
  -3 -16   4        6.96        9.69      4.26 o
  -2 -16   4       42.83       43.41      3.20 o
  -1 -16   4       45.31       52.97      5.03 o
   0 -16   4       17.54       14.99      4.24 o
   1 -16   4        6.33        7.29      2.43 o
   2 -16   4        5.80        3.47      2.47 o
   3 -16   4        9.35        7.17      2.47 o
   4 -16   4        9.12        9.22      3.42 o
   5 -16   4        6.42        4.80      4.86 o
   6 -16   4        7.83        7.30      5.42 o
  -8 -15   4        2.53        6.78      5.31 o
  -7 -15   4       12.41       11.59      5.37 o
  -6 -15   4        6.86        5.54      4.62 o
  -5 -15   4       10.97       14.53      4.53 o
  -4 -15   4        3.42        6.36      3.92 o
  -3 -15   4       99.52      107.44      6.80 o
  -2 -15   4      118.80      108.31      4.92 o
  -1 -15   4       98.65       98.83      8.31 o
   0 -15   4       20.68       19.20      3.83 o
   1 -15   4      120.68      124.77      5.02 o
   2 -15   4       12.91       11.36      2.41 o
   3 -15   4       41.05       41.19      3.09 o
   4 -15   4        3.50        7.51      2.11 o
   5 -15   4       16.28       21.01      5.21 o
   6 -15   4       27.52       37.89      6.04 o
   7 -15   4        1.18       -0.20      5.13 o
  -8 -14   4        0.32       -1.68      4.80 o
  -7 -14   4        1.72        6.26      3.46 o
  -6 -14   4       10.44        7.66      3.05 o
  -5 -14   4       10.21       11.06      2.96 o
  -4 -14   4        8.74       12.53      3.86 o
  -3 -14   4        7.37        8.01      3.34 o
  -2 -14   4      141.82      132.73      4.38 o
  -1 -14   4      274.98      269.41      5.64 o
   0 -14   4      125.73      122.94      4.73 o
   1 -14   4       28.57       13.94      2.37 o
   2 -14   4       13.38       29.62      2.70 o
   3 -14   4        8.24        2.38      2.10 o
   4 -14   4       39.20       48.18      2.87 o
   5 -14   4       29.64       32.75      5.32 o
   6 -14   4       23.73       24.87      5.43 o
   7 -14   4        0.38        1.83      5.22 o
  -9 -13   4        5.40       -2.81      5.18 o
  -8 -13   4       19.82       26.31      3.74 o
  -7 -13   4       26.33       26.61      3.46 o
  -6 -13   4       61.53       53.95      4.36 o
  -5 -13   4       28.40       28.29      4.16 o
  -4 -13   4        1.44       -3.20      3.20 o
  -3 -13   4      299.33      276.36     11.19 o
  -2 -13   4      215.76      204.85      4.70 o
  -1 -13   4       21.87       16.14      2.11 o
   0 -13   4      514.40      475.86     11.38 o
   1 -13   4      217.71      228.88      7.95 o
   2 -13   4       19.61       20.77      2.47 o
   3 -13   4      103.90       94.42      4.10 o
   4 -13   4       78.85       72.34      5.04 o
   5 -13   4       17.91       15.45      4.74 o
   6 -13   4       82.76       93.36      7.48 o
   7 -13   4       10.15        6.88      5.04 o
   8 -13   4        1.39        1.15      5.38 o
  -9 -12   4        2.42        7.63      3.23 o
  -8 -12   4        2.44       -0.81      2.85 o
  -7 -12   4        7.24        7.76      2.89 o
  -6 -12   4       34.72       40.01      2.76 o
  -5 -12   4       14.69       15.36      2.49 o
  -4 -12   4      106.26       95.87      4.06 o
  -3 -12   4      146.46      141.45      4.68 o
  -2 -12   4       36.10       28.23      1.84 o
  -1 -12   4      147.51      138.03      4.46 o
   0 -12   4      176.59      173.83      5.69 o
   1 -12   4      337.38      339.15      8.55 o
   2 -12   4      476.50      472.50     11.44 o
   3 -12   4       38.09       39.01      2.78 o
   4 -12   4       39.73       42.30      3.13 o
   5 -12   4       36.59       37.65      4.96 o
   6 -12   4       33.57       23.73      4.98 o
   7 -12   4       38.71       43.47      6.07 o
   8 -12   4        2.15       15.11      5.59 o
  -9 -11   4       19.26       20.22      3.24 o
  -8 -11   4        3.61        1.96      2.72 o
  -7 -11   4        4.37        0.70      2.16 o
  -6 -11   4      182.65      181.63      6.02 o
  -5 -11   4      323.95      334.19      8.74 o
  -4 -11   4       46.06       43.87      2.83 o
  -3 -11   4      156.25      143.90      4.59 o
  -2 -11   4       10.41       15.84      2.87 o
  -1 -11   4      144.39      145.94      4.51 o
   0 -11   4      473.18      470.77     10.67 o
   1 -11   4      150.58      147.12      4.97 o
   2 -11   4      123.45      108.51      4.28 o
   3 -11   4      206.96      197.65      5.82 o
   4 -11   4      187.18      175.88      7.87 o
   5 -11   4       64.16       52.07      5.41 o
   6 -11   4       16.32       16.25      4.49 o
   7 -11   4       21.29       19.64      5.05 o
   8 -11   4        3.44       11.03      5.07 o
  -9 -10   4        0.56       -0.44      4.34 o
  -8 -10   4        0.53       -2.12      2.12 o
  -7 -10   4        1.01        0.72      1.98 o
  -6 -10   4       75.31       82.25      4.36 o
  -5 -10   4       24.38       28.71      2.62 o
  -4 -10   4       13.91       10.05      2.07 o
  -3 -10   4      281.79      281.72     10.65 o
  -2 -10   4      133.22      136.65      2.81 o
  -1 -10   4       35.35       31.16      2.24 o
   0 -10   4       51.81       54.35      2.58 o
   1 -10   4      660.16      641.64     14.34 o
   2 -10   4     1163.85     1119.81     25.08 o
   3 -10   4      327.15      298.64      7.84 o
   4 -10   4        9.97       14.87      3.20 o
   5 -10   4      143.27      154.58      8.20 o
   6 -10   4        3.83        0.83      3.75 o
   7 -10   4        6.01       13.08      4.47 o
   8 -10   4        1.32        1.22      4.87 o
 -10  -9   4        3.87        5.37      2.83 o
  -9  -9   4        5.99       15.14      2.67 o
  -8  -9   4       10.40       22.16      2.32 o
  -7  -9   4        9.62        8.91      1.95 o
  -6  -9   4       14.67       20.00      2.51 o
  -5  -9   4       53.84       67.33      3.33 o
  -4  -9   4       18.61       23.95      2.28 o
  -3  -9   4       10.67        3.62      1.72 o
  -2  -9   4       50.54       66.52      4.21 o
  -1  -9   4      233.71      223.80     11.36 o
   0  -9   4      448.04      404.97      9.56 o
   1  -9   4       39.27       46.54      3.70 o
   2  -9   4       74.84       71.88      2.69 o
   3  -9   4      325.56      333.29      6.68 o
   4  -9   4      199.05      184.94      6.63 o
   5  -9   4      174.81      158.51      8.23 o
   6  -9   4       17.71       10.29      4.00 o
   7  -9   4        8.05        7.93      4.43 o
   8  -9   4       16.24        9.26      4.90 o
   9  -9   4        0.74       -3.15      5.04 o
 -10  -8   4        1.87        9.24      2.64 o
  -9  -8   4        8.43       17.32      2.54 o
  -8  -8   4        0.21       -1.00      2.35 o
  -7  -8   4       44.69       50.64      3.18 o
  -6  -8   4      118.35      129.42      4.58 o
  -5  -8   4       28.80       29.03      2.35 o
  -4  -8   4       65.46       65.65      3.00 o
  -3  -8   4      195.64      205.21      5.68 o
  -2  -8   4       52.70       51.71      1.96 o
  -1  -8   4      372.85      329.04      7.61 o
   0  -8   4      421.20      423.65     10.18 o
   1  -8   4      418.48      405.57      7.63 o
   2  -8   4      261.62      259.27      5.51 o
   3  -8   4      227.93      238.43      5.38 o
   4  -8   4      208.69      226.94      4.96 o
   5  -8   4      276.53      289.76     11.40 o
   6  -8   4      115.82      121.58      7.23 o
   7  -8   4        2.47       -0.53      3.96 o
   8  -8   4        5.76       13.88      4.81 o
   9  -8   4        1.18        3.30      4.96 o
 -10  -7   4        0.74        7.81      2.86 o
  -9  -7   4       24.26       33.18      3.54 o
  -8  -7   4       21.37       16.28      1.91 o
  -7  -7   4      152.47      152.72      5.27 o
  -6  -7   4       20.69       20.44      2.15 o
  -5  -7   4       14.98       15.57      1.92 o
  -4  -7   4      410.65      409.40      9.60 o
  -3  -7   4      687.14      679.46     15.38 o
  -2  -7   4      531.42      491.30      9.18 o
  -1  -7   4      890.54      946.90     29.18 o
   0  -7   4      956.04      930.18     19.58 o
   1  -7   4      737.45      730.02     15.74 o
   2  -7   4       16.41       17.01      1.62 o
   3  -7   4      720.30      682.73     12.54 o
   4  -7   4       90.76       77.90      2.50 o
   5  -7   4       10.17       11.85      2.41 o
   6  -7   4      252.14      250.29     10.60 o
   7  -7   4       22.35       29.92      4.51 o
   8  -7   4       12.19       24.44      4.99 o
   9  -7   4        2.52        5.14      4.90 o
 -10  -6   4        3.08        4.74      2.34 o
  -9  -6   4       35.85       40.65      3.39 o
  -8  -6   4        4.27        8.30      1.62 o
  -7  -6   4       29.74       29.68      2.41 o
  -6  -6   4      125.92      125.76      4.14 o
  -5  -6   4       43.54       44.04      2.25 o
  -4  -6   4      227.23      221.70      4.37 o
  -3  -6   4        6.18        9.34      1.08 o
  -2  -6   4     1042.96     1019.32     17.77 o
  -1  -6   4     2916.62     3019.04     67.39 o
   0  -6   4     1599.19     1620.51     34.93 o
   1  -6   4     1184.01     1277.49     21.86 o
   2  -6   4      435.55      427.54      7.79 o
   3  -6   4      321.29      318.34      6.24 o
   4  -6   4       25.09       26.92      1.55 o
   5  -6   4      182.50      189.64      9.17 o
   6  -6   4       40.26       47.43      4.32 o
   7  -6   4        1.22       -3.20      3.51 o
   8  -6   4       59.18       80.24      6.62 o
   9  -6   4       10.91       17.02      5.24 o
 -10  -5   4        8.74       15.30      3.07 o
  -9  -5   4        0.91        4.02      1.76 o
  -8  -5   4       26.10       29.58      3.65 o
  -7  -5   4       59.39       66.35      2.88 o
  -6  -5   4       30.36       36.06      4.43 o
  -5  -5   4       17.97       24.21      1.52 o
  -4  -5   4      494.66      499.50      8.93 o
  -3  -5   4     1101.65     1105.80     19.20 o
  -2  -5   4     2414.69     2455.34     53.53 o
  -1  -5   4      972.46     1082.09     21.92 o
   0  -5   4     4027.43     4175.59     88.19 o
   1  -5   4     1211.32     1172.71     19.92 o
   2  -5   4      876.35      903.72     16.31 o
   3  -5   4     1252.41     1253.35     21.62 o
   4  -5   4      221.26      212.43      5.50 o
   5  -5   4      274.34      265.59      9.97 o
   6  -5   4      272.91      275.86      7.80 o
   7  -5   4        0.41        6.24      3.80 o
   8  -5   4        6.98        1.92      4.11 o
   9  -5   4       15.43       20.40      5.00 o
 -10  -4   4        0.12        2.81      2.16 o
  -9  -4   4       45.75       49.71      3.37 o
  -8  -4   4        1.15       -0.35      1.87 o
  -7  -4   4       18.06       19.98      4.49 o
  -6  -4   4      105.59      128.60      7.07 o
  -5  -4   4      138.74      139.39      7.14 o
  -4  -4   4      553.17      519.70     17.60 o
  -3  -4   4      473.37      481.58      8.73 o
  -2  -4   4      159.01      137.23      5.53 o
  -1  -4   4     1026.23      959.98     27.18 o
   0  -4   4      347.76      349.49      7.39 o
   1  -4   4       51.91       40.17      2.63 o
   2  -4   4     1348.24     1428.73     24.11 o
   3  -4   4      138.17      127.39      3.66 o
   4  -4   4      240.75      242.98      4.15 o
   5  -4   4       34.93       50.11      5.82 o
   6  -4   4        6.03        1.41      3.08 o
   7  -4   4       28.43       28.95      4.35 o
   8  -4   4       38.82       37.52      5.16 o
   9  -4   4        3.39        2.17      4.57 o
 -10  -3   4       14.52       10.91      2.28 o
  -9  -3   4       10.93        7.99      1.70 o
  -8  -3   4       35.32       46.96      6.02 o
  -7  -3   4       95.48       95.42      6.87 o
  -6  -3   4      442.77      415.99     15.07 o
  -5  -3   4      348.98      336.33     12.82 o
  -4  -3   4     1221.21     1253.38     38.94 o
  -3  -3   4     1607.01     1613.53     48.73 o
  -2  -3   4      643.12      574.85     10.42 o
  -1  -3   4      828.00      964.31     27.60 o
   0  -3   4     2612.05     2599.93     53.16 o
   1  -3   4     1622.68     1587.92     28.23 o
   2  -3   4      628.41      676.01     12.15 o
   3  -3   4     1277.78     1267.53     22.69 o
   4  -3   4       94.90       95.44      3.01 o
   5  -3   4       44.22       48.08      4.06 o
   6  -3   4      153.78      154.25      7.67 o
   7  -3   4       32.92       37.04      4.62 o
   8  -3   4       24.12       15.98      4.31 o
   9  -3   4       45.60       54.00      6.20 o
 -11  -2   4        1.20        7.33      3.78 o
 -10  -2   4        0.44       -0.65      2.99 o
  -9  -2   4        8.82       15.33      1.78 o
  -8  -2   4       20.04       31.78      5.64 o
  -7  -2   4      384.98      380.25     15.18 o
  -6  -2   4      120.37      112.22      6.99 o
  -5  -2   4      191.92      191.40      8.19 o
  -4  -2   4     2078.65     2206.99     65.74 o
  -3  -2   4     2148.33     2263.74     68.64 o
  -2  -2   4      279.13      328.74      5.77 o
  -1  -2   4      595.89      507.62      9.40 o
   0  -2   4     3368.33     3718.88     75.23 o
   1  -2   4      844.06      870.42     19.25 o
   2  -2   4     1925.73     1908.95     34.00 o
   3  -2   4      166.77      138.83      3.17 o
   4  -2   4      462.15      443.20      8.67 o
   5  -2   4       65.55       74.91      3.23 o
   6  -2   4        0.50        3.28      2.12 o
   7  -2   4       26.34       28.84      4.29 o
   8  -2   4       19.78       25.83      4.59 o
   9  -2   4        7.35        5.71      4.40 o
  10  -2   4        9.23       13.88      5.53 o
 -11  -1   4        0.06        1.40      3.56 o
 -10  -1   4        8.01        6.63      3.12 o
  -9  -1   4       30.29       30.48      2.87 o
  -8  -1   4       67.76       70.44      7.04 o
  -7  -1   4       59.52       66.47      5.89 o
  -6  -1   4      588.73      575.12     14.09 o
  -5  -1   4      637.94      624.09     15.21 o
  -4  -1   4      673.53      661.93     15.31 o
  -3  -1   4     2905.49     2962.23     86.92 o
  -2  -1   4      894.22      938.98     21.01 o
  -1  -1   4      229.24      264.90      6.50 o
   0  -1   4      110.72       47.32      1.81 o
   1  -1   4      388.10      537.20      9.76 o
   2  -1   4      753.26      841.72     14.67 o
   3  -1   4      676.81      620.62      9.88 o
   4  -1   4      361.84      373.13      7.48 o
   5  -1   4      189.71      190.12      5.49 o
   6  -1   4       85.88       82.64      3.96 o
   7  -1   4       18.87       13.91      2.79 o
   8  -1   4       43.36       40.73      3.87 o
   9  -1   4       12.40       11.84      4.76 o
  10  -1   4        0.07        1.00      5.07 o
 -11   0   4        3.06       -3.23      3.67 o
 -10   0   4        4.72       -3.08      3.08 o
  -9   0   4        1.83        5.48      2.74 o
  -8   0   4       40.72       38.83      4.72 o
  -7   0   4      184.26      186.42      8.80 o
  -6   0   4       39.60       35.08      3.12 o
  -5   0   4        4.72        9.82      2.31 o
  -4   0   4      367.05      330.64      8.20 o
  -3   0   4     2594.53     2686.13     56.70 o
  -2   0   4     1070.18     1224.39     25.91 o
  -1   0   4     3173.85     2950.82     50.35 o
   0   0   4     1818.80     1935.15     33.14 o
   1   0   4        0.47        7.85      0.75 o
   2   0   4     1332.16     1251.88     18.84 o
   3   0   4        6.00        1.26      0.78 o
   4   0   4      968.46      931.33     16.61 o
   5   0   4      520.82      499.14     11.86 o
   6   0   4       13.77       18.95      2.49 o
   7   0   4       27.14       30.27      4.80 o
   8   0   4        6.28       16.86      3.90 o
   9   0   4       15.46       11.28      4.63 o
  10   0   4        1.95        4.44      5.20 o
 -11   1   4        0.12       -3.65      3.65 o
 -10   1   4        7.98       17.45      3.66 o
  -9   1   4       29.48       31.88      3.11 o
  -8   1   4       67.09       71.01      3.05 o
  -7   1   4       52.22       49.66      2.32 o
  -6   1   4      603.62      586.65     14.09 o
  -5   1   4      683.02      693.09     15.30 o
  -4   1   4      694.07      692.30     15.31 o
  -3   1   4     2849.00     2890.53     61.45 o
  -2   1   4      967.71     1024.83     17.25 o
  -1   1   4      244.18      305.97      6.43 o
   0   1   4      120.71       58.28      1.66 o
   1   1   4      429.81      574.33      9.92 o
   2   1   4      743.56      834.25     12.76 o
   3   1   4      692.72      655.65      9.54 o
   4   1   4      403.89      406.26      7.29 o
   5   1   4      187.50      177.11      6.79 o
   6   1   4       78.33       79.76      4.69 o
   7   1   4       17.88       10.84      2.76 o
   8   1   4       43.90       49.37      4.62 o
   9   1   4       12.34       11.12      3.68 o
  10   1   4        0.07       -4.40      4.90 o
 -11   2   4        1.30       -3.64      3.64 o
 -10   2   4        0.79        0.33      3.17 o
  -9   2   4        8.79       10.77      2.77 o
  -8   2   4       20.26       21.87      2.32 o
  -7   2   4      408.85      414.62      8.46 o
  -6   2   4      130.35      122.41      3.36 o
  -5   2   4      197.74      180.62      5.72 o
  -4   2   4     2160.72     2172.18     46.52 o
  -3   2   4     2177.81     2298.82     34.09 o
  -2   2   4      263.34      310.78      5.09 o
  -1   2   4      653.17      549.14      8.12 o
   0   2   4     3246.15     3535.68     53.24 o
   1   2   4      887.21      913.42     13.68 o
   2   2   4     2012.52     2019.53     26.39 o
   3   2   4      176.75      147.10      2.80 o
   4   2   4      470.50      480.33      8.77 o
   5   2   4       55.57       57.22      3.27 o
   6   2   4        0.30        0.13      2.54 o
   7   2   4       28.03       26.98      5.26 o
   8   2   4       21.96       20.05      3.50 o
   9   2   4        7.61        8.83      3.79 o
  10   2   4       10.23       14.21      5.48 o
 -10   3   4       14.02        5.75      4.94 o
  -9   3   4       10.86        7.02      2.89 o
  -8   3   4       29.45       27.03      2.55 o
  -7   3   4       95.22       94.45      3.44 o
  -6   3   4      442.71      425.65      8.49 o
  -5   3   4      388.04      370.32      7.22 o
  -4   3   4     1224.82     1275.99     22.31 o
  -3   3   4     1570.32     1614.93     21.59 o
  -2   3   4      657.19      601.26      8.10 o
  -1   3   4      835.54      908.58     12.36 o
   0   3   4     2582.73     2501.28     37.64 o
   1   3   4     1695.73     1662.77     23.34 o
   2   3   4      625.62      678.72     10.40 o
   3   3   4     1299.00     1319.98     19.60 o
   4   3   4      117.81      117.96      3.69 o
   5   3   4       44.31       37.13      2.77 o
   6   3   4      151.14      148.85      5.70 o
   7   3   4       28.41       38.87      3.57 o
   8   3   4       25.02       20.34      6.18 o
   9   3   4       45.11       58.01      8.07 o
 -10   4   4        0.06       -5.71      7.96 o
  -9   4   4       45.98       52.33      9.29 o
  -8   4   4        1.22       -1.33      2.11 o
  -7   4   4       22.87       22.88      2.15 o
  -6   4   4      108.90      111.42      2.90 o
  -5   4   4      145.80      149.44      4.46 o
  -4   4   4      589.50      546.10      7.64 o
  -3   4   4      500.07      497.07      7.76 o
  -2   4   4      168.25      141.38      2.33 o
  -1   4   4      996.39      886.31     12.15 o
   0   4   4      321.01      312.75      5.13 o
   1   4   4       46.24       32.50      1.02 o
   2   4   4     1267.45     1348.19     19.77 o
   3   4   4      142.87      143.26      2.79 o
   4   4   4      238.39      237.23      5.22 o
   5   4   4       26.38       25.08      2.64 o
   6   4   4        7.25        5.63      2.43 o
   7   4   4       26.00       25.79      3.29 o
   8   4   4       36.88       43.85      4.17 o
   9   4   4        3.20        2.22      3.65 o
 -10   5   4        8.05        7.37      3.60 o
  -9   5   4        1.04       -0.55      3.03 o
  -8   5   4       31.84       31.31      3.11 o
  -7   5   4       56.41       51.12      3.89 o
  -6   5   4       29.06       29.78      1.76 o
  -5   5   4       11.43       12.06      1.33 o
  -4   5   4      489.34      491.90      7.05 o
  -3   5   4     1109.35     1102.20     14.95 o
  -2   5   4     2521.10     2581.40     33.88 o
  -1   5   4      960.16     1016.87     12.73 o
   0   5   4     4018.20     4232.57     58.93 o
   1   5   4     1161.62     1098.68     19.83 o
   2   5   4      879.63      931.01     14.00 o
   3   5   4     1224.33     1207.63     18.63 o
   4   5   4      211.58      198.87      4.71 o
   5   5   4      279.54      246.61      7.36 o
   6   5   4      270.51      266.59      8.10 o
   7   5   4        0.96        3.19      3.59 o
   8   5   4        6.92        5.28      3.34 o
   9   5   4       15.54       14.52      5.30 o
 -10   6   4        3.21       -3.66      3.66 o
  -9   6   4       35.64       50.19      4.18 o
  -8   6   4        4.04        4.33      2.76 o
  -7   6   4       29.89       28.90      2.54 o
  -6   6   4      125.72      123.28      3.96 o
  -5   6   4       44.52       44.51      1.89 o
  -4   6   4      219.03      207.52      3.54 o
  -3   6   4        2.58        3.99      0.82 o
  -2   6   4     1042.95     1014.42     13.82 o
  -1   6   4     2979.50     3088.71     39.14 o
   0   6   4     1656.82     1664.76     24.66 o
   1   6   4     1130.14     1215.15     21.73 o
   2   6   4      380.46      389.24      7.63 o
   3   6   4      302.93      304.18      6.01 o
   4   6   4       27.78       25.97      2.45 o
   5   6   4      181.65      168.56      6.12 o
   6   6   4       37.36       39.48      3.45 o
   7   6   4        2.23       -0.93      2.84 o
   8   6   4       59.74       60.82      4.78 o
   9   6   4       10.89        5.47      3.86 o
 -10   7   4        0.60        6.73      4.74 o
  -9   7   4       24.46       41.74      4.72 o
  -8   7   4       26.77       25.22      3.37 o
  -7   7   4      149.22      161.81      6.47 o
  -6   7   4       25.56       29.11      2.40 o
  -5   7   4       22.52       23.38      2.11 o
  -4   7   4      393.63      395.36      5.99 o
  -3   7   4      722.04      708.48      9.81 o
  -2   7   4      573.43      510.81      7.19 o
  -1   7   4      881.95      958.67     12.66 o
   0   7   4      924.02      888.92     15.88 o
   1   7   4      736.92      706.47     12.81 o
   2   7   4       16.54       17.55      1.31 o
   3   7   4      704.34      681.31     12.30 o
   4   7   4       75.54       73.44      3.76 o
   5   7   4       11.02       10.14      4.32 o
   6   7   4      245.29      252.15      9.71 o
   7   7   4       25.11       22.47      3.47 o
   8   7   4       12.11       14.08      3.66 o
   9   7   4        3.19        5.09      3.87 o
 -10   8   4        1.51       -4.64      4.64 o
  -9   8   4        7.75        1.18      3.53 o
  -8   8   4        0.16        0.81      2.99 o
  -7   8   4       38.31       34.64      3.46 o
  -6   8   4      109.04      119.84      4.19 o
  -5   8   4       29.07       35.22      1.81 o
  -4   8   4       55.98       56.59      1.81 o
  -3   8   4      212.17      221.88      3.68 o
  -2   8   4       56.80       53.10      1.57 o
  -1   8   4      370.56      313.79      4.74 o
   0   8   4      448.63      457.41      7.19 o
   1   8   4      413.68      387.65      6.36 o
   2   8   4      279.64      264.66      5.36 o
   3   8   4      242.96      257.96      7.83 o
   4   8   4      212.34      201.06      6.70 o
   5   8   4      268.04      281.15      8.38 o
   6   8   4      114.67      112.02      5.31 o
   7   8   4        3.67       -3.13      3.74 o
   8   8   4        7.28        8.67      3.74 o
   9   8   4        1.14        6.74      3.97 o
 -10   9   4        4.13        2.24      5.12 o
  -9   9   4        5.24        7.11      3.68 o
  -8   9   4       12.40       14.57      3.42 o
  -7   9   4        8.06       10.74      2.94 o
  -6   9   4       12.49        8.93      2.72 o
  -5   9   4       62.22       73.64      2.50 o
  -4   9   4       19.01       26.57      1.49 o
  -3   9   4        5.56        2.11      1.48 o
  -2   9   4       49.89       62.76      1.74 o
  -1   9   4      230.05      248.17      7.06 o
   0   9   4      443.54      393.43      6.93 o
   1   9   4       42.49       48.85      1.97 o
   2   9   4       72.82       79.29      2.51 o
   3   9   4      292.36      291.38      8.05 o
   4   9   4      196.25      213.87      6.68 o
   5   9   4      175.29      168.28      6.44 o
   6   9   4       13.40       10.14      4.98 o
   7   9   4       10.45        8.63      3.43 o
   8   9   4       16.61        6.61      3.73 o
   9   9   4        1.03       -5.22      5.22 o
  -9  10   4        0.56        8.97      3.89 o
  -8  10   4        0.52       -1.62      3.21 o
  -7  10   4        1.58        3.63      2.96 o
  -6  10   4       71.77       79.79      4.39 o
  -5  10   4       23.38       30.15      2.21 o
  -4  10   4       11.40        6.03      1.74 o
  -3  10   4      304.94      300.13      4.87 o
  -2  10   4      126.82      130.59      2.97 o
  -1  10   4       31.69       31.72      1.70 o
   0  10   4       42.10       46.78      2.05 o
   1  10   4      655.95      626.08     11.64 o
   2  10   4     1204.97     1173.91     20.43 o
   3  10   4      325.40      313.54      8.02 o
   4  10   4       10.13        8.61      2.87 o
   5  10   4      143.87      146.35      6.16 o
   6  10   4        3.18        7.94      3.99 o
   7  10   4        6.75        6.11      3.68 o
   8  10   4        1.64        1.20      3.60 o
  -9  11   4       18.22       15.78      4.27 o
  -8  11   4        4.08       -0.20      5.01 o
  -7  11   4        4.25       12.34      3.25 o
  -6  11   4      177.61      166.75      6.53 o
  -5  11   4      328.57      338.92      7.39 o
  -4  11   4       48.51       55.31      2.61 o
  -3  11   4      139.49      128.73      5.30 o
  -2  11   4       17.09       17.58      2.06 o
  -1  11   4      143.04      147.37      3.68 o
   0  11   4      439.43      439.01      8.63 o
   1  11   4      171.59      163.06      4.72 o
   2  11   4      122.38      132.66      4.65 o
   3  11   4      204.07      185.99      9.01 o
   4  11   4      196.26      186.50      6.68 o
   5  11   4       64.37       61.40      4.27 o
   6  11   4       12.57       19.61      3.57 o
   7  11   4       23.63       21.87      4.08 o
   8  11   4        3.66       -2.55      3.73 o
  -9  12   4        2.70       -1.52      5.16 o
  -8  12   4        2.47        2.23      3.67 o
  -7  12   4        8.82       15.06      3.54 o
  -6  12   4       34.62       37.69      2.88 o
  -5  12   4       13.83       14.72      2.21 o
  -4  12   4      106.23      105.66      4.80 o
  -3  12   4      131.96      133.74      4.21 o
  -2  12   4       39.88       28.72      2.51 o
  -1  12   4      146.56      135.63      6.19 o
   0  12   4      176.14      182.48      4.38 o
   1  12   4      335.14      331.78      7.91 o
   2  12   4      476.99      477.91     11.60 o
   3  12   4       35.79       44.46      4.74 o
   4  12   4       42.89       54.28      3.95 o
   5  12   4       35.73       38.49      4.32 o
   6  12   4       34.91       33.35      4.17 o
   7  12   4       37.93       48.85      4.88 o
   8  12   4        1.83       11.30      5.31 o
  -9  13   4        5.42       -2.47      5.44 o
  -8  13   4       19.59       25.23      4.41 o
  -7  13   4       25.11       28.38      4.05 o
  -6  13   4       58.52       54.27      3.57 o
  -5  13   4       23.19       21.47      2.50 o
  -4  13   4        1.73        0.23      1.92 o
  -3  13   4      294.76      300.10      6.73 o
  -2  13   4      227.56      228.21      6.29 o
  -1  13   4       19.84       12.38      2.16 o
   0  13   4      508.74      474.32     10.46 o
   1  13   4      230.09      244.83      6.92 o
   2  13   4       19.36       28.58      2.74 o
   3  13   4      112.82      115.63      6.88 o
   4  13   4       87.55       92.09      6.73 o
   5  13   4       17.46       17.00      3.67 o
   6  13   4       82.18       92.23      5.62 o
   7  13   4       10.86       18.72      4.22 o
   8  13   4        1.39       -4.99      4.99 o
  -8  14   4        0.40        1.89      4.03 o
  -7  14   4        2.14        9.69      3.87 o
  -6  14   4       10.59        8.52      3.49 o
  -5  14   4       10.83       14.19      2.62 o
  -4  14   4        8.23       16.37      4.86 o
  -3  14   4        5.45        8.30      2.46 o
  -2  14   4      144.82      142.14      8.26 o
  -1  14   4      263.41      265.12      7.50 o
   0  14   4      117.68      117.24      5.24 o
   1  14   4       30.70       31.14      2.81 o
   2  14   4        9.14        1.72      3.55 o
   3  14   4        8.86        1.52      3.74 o
   4  14   4       35.51       37.23      5.36 o
   5  14   4       29.86       44.24      6.53 o
   6  14   4       25.51       27.68      4.38 o
   7  14   4        0.18        0.88      3.85 o
  -8  15   4        3.26        6.92      5.26 o
  -7  15   4       11.58       11.42      4.18 o
  -6  15   4        5.87        6.09      3.69 o
  -5  15   4       12.82       22.55      4.04 o
  -4  15   4        2.66        4.39      2.36 o
  -3  15   4       97.22      108.90      4.00 o
  -2  15   4      117.29      111.20      4.56 o
  -1  15   4       96.77       86.14      6.31 o
   0  15   4       26.09       18.96      3.95 o
   1  15   4      127.67      138.18      5.23 o
   2  15   4       12.40       13.69      3.96 o
   3  15   4       41.82       55.85      5.86 o
   4  15   4        5.31       -4.31      4.31 o
   5  15   4       16.69       16.18      4.11 o
   6  15   4       28.19       26.75      4.60 o
   7  15   4        0.83        2.46      5.77 o
  -7  16   4       15.96       15.51      4.34 o
  -6  16   4       14.11       18.87      5.98 o
  -5  16   4        6.50        4.35      4.68 o
  -4  16   4       57.87       65.86      4.73 o
  -3  16   4        5.01        5.09      3.08 o
  -2  16   4       42.75       57.16      5.36 o
  -1  16   4       41.71       60.58      5.64 o
   0  16   4       15.50       14.54      3.84 o
   1  16   4        7.77        6.79      4.01 o
   2  16   4        9.27       14.46      4.00 o
   3  16   4       11.22       14.82      4.76 o
   4  16   4        7.81       14.91      5.21 o
   5  16   4        4.94       11.33      4.06 o
   6  16   4        7.19       -2.66      3.86 o
  -7  17   4        1.48        8.21      5.42 o
  -6  17   4        5.56       13.00      4.12 o
  -5  17   4       17.48       15.40      4.05 o
  -4  17   4       30.52       27.17      4.94 o
  -3  17   4        2.71        1.69      3.10 o
  -2  17   4       30.20       30.26      5.03 o
  -1  17   4       26.32       25.03      4.76 o
   0  17   4       14.49       17.53      4.26 o
   2  17   4        6.84        4.94      6.90 o
   3  17   4       28.86       30.45      5.21 o
   4  17   4       11.08       11.29      4.03 o
   5  17   4        0.24        0.17      4.04 o
   6  17   4        3.68        4.56      5.29 o
  -6  18   4        5.84       12.26      4.40 o
  -5  18   4       13.88       17.99      4.27 o
  -4  18   4       33.17       41.04      4.56 o
  -3  18   4       40.11       44.79      4.76 o
  -2  18   4        0.04       -1.61      4.03 o
  -1  18   4       22.60       16.57      4.69 o
   0  18   4       20.59       31.19      6.86 o
   3  18   4       16.97       12.49      7.86 o
   4  18   4        3.52       -2.85      3.93 o
   5  18   4        5.88       10.62      5.74 o
  -5  19   4       10.60       14.38     10.91 o
  -4  19   4        3.85        0.21      3.90 o
  -3  19   4        4.83        6.02      5.04 o
  -2  19   4        7.88        9.85      5.01 o
  -1  19   4        1.60        0.26      4.13 o
  -5  20   4        2.68       -5.05      5.05 o
  -4  20   4        8.91       11.55      4.28 o
  -3  20   4       11.59       11.95      8.51 o
  -2  20   4        2.55        1.37      3.56 o
  -3  21   4        5.15       12.37      4.31 o
  -2  21   4       17.63       21.63      6.26 o
  -1  21   4        0.12        3.97     23.34 o
  -3 -21   5        1.25        3.82      4.98 o
  -2 -21   5        0.39       -4.24      4.24 o
  -1 -21   5        2.90       16.82      4.70 o
   0 -21   5        8.72       14.84      3.10 o
   1 -21   5        4.04       -2.16      3.85 o
   2 -21   5        0.04       -0.22      3.49 o
  -2 -20   5       23.98       37.63      5.41 o
  -1 -20   5        8.30        4.93      2.72 o
   0 -20   5       19.80       22.17      4.33 o
   1 -20   5       23.39       12.81      4.16 o
   2 -20   5       10.32        9.88      3.13 o
   3 -20   5        2.20        5.69      2.71 o
  -5 -19   5        5.67       19.23      5.65 o
  -2 -19   5        2.71        7.56      4.18 o
  -1 -19   5       23.95       31.55      6.47 o
   0 -19   5        7.49       15.72      2.85 o
   1 -19   5       29.16       25.34      3.40 o
   2 -19   5       18.93       16.26      3.20 o
   3 -19   5       11.21       18.96      4.10 o
   4 -19   5        1.33       -3.53      5.24 o
  -6 -18   5        6.12       13.19      5.42 o
  -5 -18   5       14.37       11.99      5.06 o
  -2 -18   5        6.42        4.88      3.89 o
  -1 -18   5        2.31        3.58      2.41 o
   0 -18   5       28.95       22.56      4.16 o
   1 -18   5       41.77       46.47      3.78 o
   2 -18   5       10.57       12.13      2.96 o
   3 -18   5        4.87        1.64      2.58 o
   4 -18   5        9.94       15.62      5.56 o
   5 -18   5        5.26       25.56      6.51 o
  -7 -17   5        0.21       -5.28      5.28 o
  -6 -17   5       22.40       27.34      5.69 o
  -5 -17   5        8.11        7.67      4.67 o
  -4 -17   5        5.52        9.48      4.41 o
  -2 -17   5       28.16       21.94      2.41 o
  -1 -17   5       33.67       32.44      2.78 o
   0 -17   5       44.46       51.45      3.61 o
   1 -17   5        1.87        0.22      5.88 o
   2 -17   5       49.44       48.76      6.74 o
   3 -17   5       23.39       25.81      3.02 o
   4 -17   5        1.05        2.88      2.32 o
   5 -17   5        2.22       -4.90      5.12 o
  -7 -16   5        0.19        0.76      5.25 o
  -6 -16   5        7.19       17.62      5.20 o
  -5 -16   5       17.85       27.53      4.93 o
  -4 -16   5       16.81       17.36      4.51 o
  -2 -16   5       39.02       27.13      2.44 o
  -1 -16   5       24.89       22.13      3.01 o
   0 -16   5        5.27        9.63      2.49 o
   1 -16   5       21.40       15.19      2.76 o
   2 -16   5       50.12       56.11      3.62 o
   3 -16   5       12.63       14.87      2.78 o
   4 -16   5       21.15       19.66      2.66 o
   5 -16   5       14.24        9.36      5.37 o
   6 -16   5        3.46       -3.73      5.39 o
  -8 -15   5        5.87        3.77      5.73 o
  -7 -15   5        0.14        8.65      5.37 o
  -6 -15   5        8.12        8.98      4.76 o
  -5 -15   5       22.25       28.42      4.75 o
  -4 -15   5       52.82       61.53      5.37 o
  -3 -15   5      222.20      226.52     10.32 o
  -2 -15   5       21.26       25.84      2.31 o
  -1 -15   5       67.69       69.62      2.77 o
   0 -15   5      118.59      129.61      4.02 o
   1 -15   5        2.07       -1.60      2.22 o
   2 -15   5        9.71       16.72      2.60 o
   3 -15   5        9.53       16.73      2.65 o
   4 -15   5       34.23       32.98      2.85 o
   5 -15   5       47.22       49.03      6.41 o
   6 -15   5       14.10       15.45      5.64 o
  -8 -14   5        3.80        5.16      5.42 o
  -7 -14   5        3.34        2.05      3.24 o
  -6 -14   5        7.71        6.96      3.72 o
  -5 -14   5        4.54       17.13      4.20 o
  -4 -14   5       23.97       18.25      3.93 o
  -3 -14   5       32.23       35.55      4.39 o
  -2 -14   5      157.01      158.14      7.18 o
  -1 -14   5      245.82      232.90      4.61 o
   0 -14   5      165.58      146.43      5.33 o
   1 -14   5        1.05       -2.04      2.04 o
   2 -14   5        1.41        0.13      2.53 o
   3 -14   5       23.06       18.51      2.94 o
   4 -14   5       80.27       90.31      7.81 o
   5 -14   5       13.41       16.98      5.05 o
   6 -14   5        5.42        9.25      5.28 o
   7 -14   5       25.97       25.36      6.01 o
  -8 -13   5       10.54        7.36      3.26 o
  -7 -13   5        4.02        1.30      2.93 o
  -6 -13   5       16.23       15.76      4.45 o
  -5 -13   5       28.16       25.55      4.29 o
  -4 -13   5        7.56        4.45      2.27 o
  -3 -13   5       66.72       79.24      5.39 o
  -2 -13   5        3.22        4.31      1.41 o
  -1 -13   5       21.10       24.50      2.63 o
   0 -13   5       82.15       75.50      3.58 o
   1 -13   5       90.26      102.98      4.24 o
   2 -13   5       39.99       41.98      3.23 o
   3 -13   5       24.43       31.31      2.81 o
   4 -13   5       32.19       40.00      2.84 o
   5 -13   5       18.99       23.56      5.14 o
   6 -13   5       25.97       35.96      5.83 o
   7 -13   5        2.83        5.41      5.07 o
  -9 -12   5        5.12        7.60      3.26 o
  -8 -12   5       10.50       11.64      3.06 o
  -7 -12   5       13.32        9.17      2.86 o
  -6 -12   5        7.86        8.92      2.71 o
  -5 -12   5       27.97       24.84      2.86 o
  -4 -12   5      258.16      251.33     10.06 o
  -3 -12   5       73.06       74.86      3.53 o
  -2 -12   5      116.39      115.81      3.06 o
  -1 -12   5      147.17      143.02      4.69 o
   0 -12   5       54.12       60.62      3.12 o
   1 -12   5      107.09      107.36      4.17 o
   2 -12   5      137.70      129.93      4.91 o
   3 -12   5        8.87       10.82      2.21 o
   4 -12   5       21.32       22.91      2.37 o
   5 -12   5        7.39        2.90      4.13 o
   6 -12   5        5.28        3.77      4.51 o
   7 -12   5        2.55        7.55      5.07 o
   8 -12   5        4.99        2.38      5.61 o
  -9 -11   5       17.00       27.83      5.54 o
  -8 -11   5        3.00        3.22      2.31 o
  -7 -11   5       23.35       25.45      3.30 o
  -6 -11   5       43.19       48.86      3.52 o
  -5 -11   5       22.54       24.46      2.80 o
  -4 -11   5       19.24       15.81      2.82 o
  -3 -11   5       41.42       48.38      3.86 o
  -2 -11   5       15.42       16.45      1.25 o
  -1 -11   5       38.77       52.40      2.91 o
   0 -11   5       24.66       20.66      2.25 o
   1 -11   5        8.49        6.79      2.29 o
   2 -11   5      109.10      102.88      4.24 o
   3 -11   5      229.78      237.43      6.81 o
   4 -11   5       58.28       54.86      3.52 o
   5 -11   5       21.63       17.34      4.69 o
   6 -11   5        6.53        7.50      4.44 o
   7 -11   5        5.01        7.22      4.74 o
   8 -11   5       22.33       28.11      6.17 o
  -9 -10   5        1.35       -1.25      2.37 o
  -8 -10   5       13.43       11.35      3.91 o
  -7 -10   5      108.37      118.29      4.93 o
  -6 -10   5        2.24        1.67      2.49 o
  -5 -10   5      107.05       99.19      4.22 o
  -4 -10   5      564.95      558.79     18.33 o
  -3 -10   5       15.34       16.24      2.16 o
  -2 -10   5        9.43        9.25      0.98 o
  -1 -10   5      145.28      152.35      4.58 o
   0 -10   5     1250.04     1204.62     26.39 o
   1 -10   5      861.48      820.28     18.65 o
   2 -10   5       75.06       74.08      3.38 o
   3 -10   5      245.32      236.53      6.60 o
   4 -10   5       19.35       24.71      2.23 o
   5 -10   5       18.10       19.63      4.22 o
   6 -10   5       20.73       35.59      5.14 o
   7 -10   5        3.06       11.60      4.66 o
   8 -10   5        0.69        4.10      4.99 o
 -10  -9   5        2.82        4.47      2.67 o
  -9  -9   5       31.79       33.88      2.75 o
  -8  -9   5        0.09       -0.37      1.96 o
  -7  -9   5       44.89       48.22      4.00 o
  -6  -9   5      229.34      236.57      7.96 o
  -5  -9   5      111.20      108.00      7.54 o
  -4  -9   5        6.86        7.46      2.03 o
  -3  -9   5      225.02      217.18      5.80 o
  -2  -9   5       19.04       20.94      3.78 o
  -1  -9   5       89.77       96.74      4.30 o
   0  -9   5      122.41      107.94      3.59 o
   1  -9   5       88.28       80.59      3.37 o
   2  -9   5      883.38      877.27     18.90 o
   3  -9   5      515.17      483.28     12.01 o
   4  -9   5       38.35       39.92      5.33 o
   5  -9   5       23.43       28.14      4.39 o
   6  -9   5       75.78       71.04      6.14 o
   7  -9   5        6.84       -4.26      4.26 o
   8  -9   5       16.13       34.54      5.86 o
 -10  -8   5        8.25       11.58      2.73 o
  -9  -8   5       15.63       22.62      2.36 o
  -8  -8   5       42.24       49.59      2.61 o
  -7  -8   5       65.19       78.54      3.71 o
  -6  -8   5       39.18       43.94      2.89 o
  -5  -8   5      124.18      120.85      4.63 o
  -4  -8   5      237.20      236.31      6.25 o
  -3  -8   5      363.42      375.50      8.85 o
  -2  -8   5      621.33      641.68     11.61 o
  -1  -8   5      100.13       96.93      4.65 o
   0  -8   5       80.25       79.94      3.10 o
   1  -8   5      370.91      337.65      7.08 o
   2  -8   5      229.84      224.30      4.98 o
   3  -8   5      707.03      723.96     16.30 o
   4  -8   5      167.17      155.66      4.75 o
   5  -8   5      129.98      114.44      6.95 o
   6  -8   5       21.38       39.27      5.03 o
   7  -8   5       12.45       16.88      4.64 o
   8  -8   5        5.02        3.84      4.62 o
   9  -8   5        8.53       14.36      5.60 o
 -10  -7   5        0.19        2.96      2.27 o
  -9  -7   5       25.79       31.84      3.54 o
  -8  -7   5       12.20       12.97      2.48 o
  -7  -7   5        1.39       -2.00      2.00 o
  -6  -7   5      212.93      213.52      5.88 o
  -5  -7   5      127.33      122.75      4.78 o
  -4  -7   5      136.01      126.41      4.22 o
  -3  -7   5      993.09      973.09     21.75 o
  -2  -7   5       50.94       50.73      5.21 o
  -1  -7   5      348.06      335.71     11.36 o
   0  -7   5      600.61      592.12     13.05 o
   1  -7   5      235.72      236.10      5.09 o
   2  -7   5      396.11      395.91      9.86 o
   3  -7   5      109.76       97.04      3.00 o
   4  -7   5       60.47       65.73      4.20 o
   5  -7   5      219.88      211.21      9.66 o
   6  -7   5       49.42       51.88      5.28 o
   7  -7   5        4.63        2.43      3.97 o
   8  -7   5        0.55       -1.66      4.19 o
   9  -7   5        0.17       12.83      5.40 o
 -10  -6   5       14.46       18.67      3.05 o
  -9  -6   5        7.96        7.16      2.51 o
  -8  -6   5       22.49       31.10      2.57 o
  -7  -6   5       26.01       32.95      2.32 o
  -6  -6   5       28.63       28.75      2.14 o
  -5  -6   5       34.87       37.81      2.41 o
  -4  -6   5       33.86       30.67      1.55 o
  -3  -6   5      321.35      318.37      7.86 o
  -2  -6   5     1280.90     1311.88     27.07 o
  -1  -6   5     2161.37     2258.06     49.59 o
   0  -6   5      309.94      321.69      7.24 o
   1  -6   5       33.89       53.17      2.48 o
   2  -6   5      198.88      188.20      4.19 o
   3  -6   5      296.11      274.56      5.65 o
   4  -6   5      107.73      109.16      3.34 o
   5  -6   5      185.28      190.21      8.79 o
   6  -6   5      115.75      120.22      7.27 o
   7  -6   5       39.51       39.95      5.19 o
   8  -6   5        6.60        6.20      4.45 o
   9  -6   5        9.32        0.70      4.86 o
 -10  -5   5        0.20        2.47      2.72 o
  -9  -5   5       14.76       24.81      6.02 o
  -8  -5   5        5.34        2.68      4.73 o
  -7  -5   5       32.26       29.83      5.08 o
  -6  -5   5      150.86      145.62      8.02 o
  -5  -5   5       24.20       31.20      4.04 o
  -4  -5   5      670.89      658.41     12.09 o
  -3  -5   5     1114.87     1052.20     18.40 o
  -2  -5   5       89.87       88.46      4.74 o
  -1  -5   5      215.88      189.70      7.20 o
   0  -5   5     1640.35     1695.35     36.85 o
   1  -5   5      672.20      706.58     12.98 o
   2  -5   5      304.75      302.21      5.97 o
   3  -5   5      105.58       96.68      3.65 o
   4  -5   5      513.66      511.08      9.66 o
   5  -5   5       43.14       51.20      3.62 o
   6  -5   5       40.82       44.04      5.02 o
   7  -5   5       10.07       12.32      4.16 o
   8  -5   5        5.19       13.26      4.63 o
   9  -5   5        1.73       -4.76      4.76 o
  -9  -4   5        1.14       -1.76      5.25 o
  -8  -4   5        7.04        5.95      4.84 o
  -7  -4   5       45.61       58.21      5.72 o
  -6  -4   5      125.22      122.13      7.34 o
  -5  -4   5      253.45      239.52      9.84 o
  -4  -4   5      607.95      619.42     18.79 o
  -3  -4   5      140.37      132.92      3.05 o
  -2  -4   5      140.52      119.23      5.86 o
  -1  -4   5      767.75      731.89     15.54 o
   0  -4   5      643.22      671.53     14.37 o
   1  -4   5      423.45      414.21      9.70 o
   2  -4   5     1342.72     1357.88     23.74 o
   3  -4   5      196.53      192.44      4.26 o
   4  -4   5      159.07      152.24      4.46 o
   5  -4   5      136.81      132.11      7.01 o
   6  -4   5      124.57      132.92      6.97 o
   7  -4   5       53.17       61.91      5.71 o
   8  -4   5       48.55       56.87      5.87 o
   9  -4   5       15.45       20.73      5.46 o
  -9  -3   5       11.58       10.95      5.92 o
  -8  -3   5        8.37        9.96      4.98 o
  -7  -3   5       18.31       21.83      4.78 o
  -6  -3   5      261.02      246.02     10.66 o
  -5  -3   5      206.59      205.69      9.02 o
  -4  -3   5      172.12      166.43      7.16 o
  -3  -3   5     1327.25     1250.86     21.53 o
  -2  -3   5        8.72        9.05      1.23 o
  -1  -3   5      851.16      889.48     18.76 o
   0  -3   5     2295.36     2246.33     48.37 o
   1  -3   5       14.62       20.87      1.64 o
   2  -3   5      461.85      449.65     10.48 o
   3  -3   5      629.33      596.32     13.78 o
   4  -3   5      330.34      336.13      6.54 o
   5  -3   5       70.59       74.76      5.06 o
   6  -3   5      116.83      103.69     14.71 o
   7  -3   5       21.13       13.59      4.04 o
   8  -3   5       24.99       16.10      4.70 o
   9  -3   5        7.45       16.37      5.11 o
  -9  -2   5        8.52        7.43      5.56 o
  -8  -2   5        0.62       -4.29      4.29 o
  -7  -2   5      150.23      136.85      8.20 o
  -6  -2   5       86.36       74.67      6.10 o
  -5  -2   5      173.98      152.71      7.35 o
  -4  -2   5      473.63      389.16     13.75 o
  -3  -2   5      227.81      191.41      7.51 o
  -2  -2   5     4725.49     5009.85    100.85 o
  -1  -2   5     4599.62     5189.52     86.77 o
   0  -2   5     1822.00     1858.19     39.55 o
   1  -2   5      522.61      449.77     10.41 o
   2  -2   5     2086.71     2105.02     36.99 o
   3  -2   5      699.15      709.62     12.24 o
   4  -2   5      236.89      226.21      3.92 o
   5  -2   5      259.19      255.65      7.27 o
   6  -2   5       83.15       88.99      4.11 o
   7  -2   5        0.46       -2.12      3.55 o
   8  -2   5       11.97        4.80      4.21 o
   9  -2   5        5.92       17.94      5.19 o
  -9  -1   5       28.86       26.52      6.12 o
  -8  -1   5        3.97        4.68      5.09 o
  -7  -1   5       23.92       31.21      5.25 o
  -6  -1   5      345.45      335.24     13.30 o
  -5  -1   5       56.50       60.00      4.91 o
  -4  -1   5      243.24      237.34      8.68 o
  -3  -1   5      480.55      384.32     13.20 o
  -2  -1   5      593.71      666.34     14.46 o
  -1  -1   5      951.39      921.34     17.71 o
   0  -1   5     2597.99     2598.47     44.54 o
   1  -1   5      377.26      385.60      7.17 o
   2  -1   5       22.28       13.75      1.32 o
   3  -1   5     1334.14     1331.42     20.01 o
   4  -1   5      344.79      367.81      5.96 o
   5  -1   5      225.25      213.42      6.00 o
   6  -1   5      139.99      142.72      8.10 o
   7  -1   5        0.78       -1.84      2.50 o
   8  -1   5        9.44        9.27      4.41 o
   9  -1   5        6.64        0.90      4.62 o
 -10   0   5        3.55       -1.96      2.87 o
  -9   0   5        6.02        1.83      2.20 o
  -8   0   5        8.17        0.11      4.61 o
  -7   0   5      386.00      361.64     13.11 o
  -6   0   5        0.09       -2.44      2.44 o
  -5   0   5       48.28       40.79      4.01 o
  -4   0   5      895.74      836.90     18.70 o
  -3   0   5     1457.96     1454.46     44.18 o
  -2   0   5      591.40      484.17     10.74 o
  -1   0   5     1453.90     1412.70     24.37 o
   0   0   5     1294.59     1334.53     28.26 o
   1   0   5     1597.74     1589.58     27.40 o
   2   0   5      420.46      395.14      6.34 o
   3   0   5      728.40      697.43     10.84 o
   4   0   5       49.42       51.87      3.99 o
   5   0   5        6.82        8.51      2.11 o
   6   0   5       14.67        8.06      4.45 o
   7   0   5       55.87       48.38      5.73 o
   8   0   5        1.94        0.85      3.06 o
   9   0   5        6.01        1.21      4.43 o
 -10   1   5        4.01        2.05      3.25 o
  -9   1   5       27.21       31.90      4.85 o
  -8   1   5        3.53        2.34      3.46 o
  -7   1   5       19.08       16.73      3.23 o
  -6   1   5      358.30      363.28      9.62 o
  -5   1   5       61.70       73.28      4.37 o
  -4   1   5      224.16      206.00      6.06 o
  -3   1   5      489.01      400.80      7.39 o
  -2   1   5      604.51      664.81     12.81 o
  -1   1   5      947.57      923.63     17.88 o
   0   1   5     2625.57     2611.79     44.59 o
   1   1   5      388.45      408.19      6.42 o
   2   1   5       30.20       23.44      1.08 o
   3   1   5     1341.70     1313.78     20.02 o
   4   1   5      345.41      342.66      7.06 o
   5   1   5      211.33      200.06      6.21 o
   6   1   5      132.32      130.31      8.59 o
   7   1   5        0.88       -2.67      2.67 o
   8   1   5        8.56        7.51      3.17 o
   9   1   5        6.69        8.17      4.89 o
 -10   2   5        8.30        7.81      3.39 o
  -9   2   5        8.49        2.05      2.36 o
  -8   2   5        0.74       -2.48      2.48 o
  -7   2   5      139.16      136.52      3.97 o
  -6   2   5       86.62       91.50      4.47 o
  -5   2   5      158.28      148.78      5.24 o
  -4   2   5      485.72      407.42      8.82 o
  -3   2   5      217.39      195.02      4.06 o
  -2   2   5     4534.82     4703.73     82.26 o
  -1   2   5     4579.18     4996.87     86.88 o
   0   2   5     1827.13     1887.24     28.04 o
   1   2   5      540.48      477.06      7.45 o
   2   2   5     2148.38     2186.18     32.14 o
   3   2   5      654.49      662.59     10.65 o
   4   2   5      205.44      192.71      5.20 o
   5   2   5      268.87      289.06      7.62 o
   6   2   5       79.43       84.11      4.54 o
   7   2   5        0.43        3.29      2.66 o
   8   2   5       11.40       14.79      3.47 o
   9   2   5        6.54        9.94      4.97 o
 -10   3   5        3.44        3.13      3.15 o
  -9   3   5        9.51        7.14      2.51 o
  -8   3   5        8.47        4.70      3.06 o
  -7   3   5       18.42       16.84      2.26 o
  -6   3   5      269.93      258.86      5.79 o
  -5   3   5      219.19      218.85      4.83 o
  -4   3   5      155.04      157.76      3.08 o
  -3   3   5     1341.39     1244.92     17.87 o
  -2   3   5        6.60        7.91      1.17 o
  -1   3   5      869.58      879.17     11.96 o
   0   3   5     2339.45     2328.17     34.29 o
   1   3   5       13.27       17.99      1.08 o
   2   3   5      500.70      472.75      8.27 o
   3   3   5      646.64      632.04      9.47 o
   4   3   5      326.84      335.60      9.51 o
   5   3   5       60.84       66.63      3.57 o
   6   3   5      104.58       93.45      4.44 o
   7   3   5       20.06       12.42      3.17 o
   8   3   5       24.93       35.95      4.01 o
   9   3   5        7.62       11.09      7.15 o
 -10   4   5        7.22       11.44      5.97 o
  -9   4   5        1.16        3.01      2.90 o
  -8   4   5        9.26        5.48      2.16 o
  -7   4   5       40.13       48.28      2.11 o
  -6   4   5      124.58      113.73      3.24 o
  -5   4   5      263.75      238.38      4.43 o
  -4   4   5      565.87      566.64      8.08 o
  -3   4   5      144.53      150.12      2.46 o
  -2   4   5      165.33      150.43      2.46 o
  -1   4   5      771.81      729.75      9.38 o
   0   4   5      612.93      653.95     10.22 o
   1   4   5      452.04      435.48      6.75 o
   2   4   5     1341.03     1349.59     20.38 o
   3   4   5      180.27      182.00      3.58 o
   4   4   5      171.58      165.44      4.09 o
   5   4   5      143.32      127.21      5.04 o
   6   4   5      123.97      111.34      7.62 o
   7   4   5       56.97       68.44      5.16 o
   8   4   5       48.70       46.90      4.39 o
   9   4   5       14.59        7.24      3.94 o
 -10   5   5        0.25       -0.35      3.98 o
  -9   5   5       13.63       12.22      3.26 o
  -8   5   5        5.33        0.53      2.22 o
  -7   5   5       29.14       30.74      2.03 o
  -6   5   5      143.23      141.49      3.45 o
  -5   5   5       19.89       22.23      2.46 o
  -4   5   5      703.78      692.48      9.51 o
  -3   5   5     1121.38     1051.46     14.31 o
  -2   5   5       98.57       97.59      3.22 o
  -1   5   5      245.18      209.12      2.94 o
   0   5   5     1721.76     1758.03     21.29 o
   1   5   5      684.52      730.36      9.64 o
   2   5   5      298.74      290.19      4.94 o
   3   5   5       83.93       74.22      2.33 o
   4   5   5      511.49      501.69      9.77 o
   5   5   5       44.11       46.58      3.25 o
   6   5   5       44.73       51.14      3.63 o
   7   5   5       10.40        4.67      3.03 o
   8   5   5        3.62        2.88      3.45 o
   9   5   5        1.75        1.46      3.74 o
 -10   6   5       14.50       12.93      3.82 o
  -9   6   5        8.18        7.07      4.16 o
  -8   6   5       20.51       16.63      2.67 o
  -7   6   5       27.44       30.78      2.57 o
  -6   6   5       28.57       31.84      2.14 o
  -5   6   5       42.01       46.00      1.95 o
  -4   6   5       32.50       32.36      1.29 o
  -3   6   5      330.86      334.70      4.98 o
  -2   6   5     1381.46     1399.51     18.54 o
  -1   6   5     2249.60     2397.67     28.75 o
   0   6   5      292.94      298.35      4.97 o
   1   6   5       48.60       66.47      2.13 o
   2   6   5      191.62      178.60      3.38 o
   3   6   5      279.93      253.72      5.40 o
   4   6   5      121.42      134.21      4.88 o
   5   6   5      184.27      196.44      6.56 o
   6   6   5      116.45      126.68      5.45 o
   7   6   5       39.85       38.96      3.91 o
   8   6   5        6.65        5.08      3.51 o
   9   6   5        8.91       10.68      4.01 o
 -10   7   5        0.30       -0.31      4.53 o
  -9   7   5       25.82       36.29      3.99 o
  -8   7   5       11.92        7.32      4.83 o
  -7   7   5        0.85        0.11      2.20 o
  -6   7   5      191.98      190.55      4.52 o
  -5   7   5      120.55      114.82      3.16 o
  -4   7   5      152.49      134.50      2.74 o
  -3   7   5      999.62     1014.95     13.81 o
  -2   7   5       54.20       53.37      1.51 o
  -1   7   5      343.90      344.19      4.61 o
   0   7   5      605.94      583.38      9.17 o
   1   7   5      241.66      249.92      5.02 o
   2   7   5      362.39      347.11      7.16 o
   3   7   5       90.12       78.80      2.63 o
   4   7   5       61.15       61.06      3.48 o
   5   7   5      225.07      229.26      7.28 o
   6   7   5       55.17       57.01      5.87 o
   7   7   5        4.57        3.84      3.16 o
   8   7   5        0.20        0.82      3.60 o
   9   7   5        0.25        2.19      4.10 o
 -10   8   5        8.11        9.60      4.92 o
  -9   8   5       15.79        6.93      3.51 o
  -8   8   5       41.52       53.09      8.40 o
  -7   8   5       62.72       69.41      5.53 o
  -6   8   5       38.51       38.67      2.80 o
  -5   8   5      142.96      147.79      3.66 o
  -4   8   5      228.46      229.60      4.03 o
  -3   8   5      360.25      365.59      5.61 o
  -2   8   5      667.45      679.97      9.39 o
  -1   8   5       89.52       86.84      1.78 o
   0   8   5       82.20       83.96      1.87 o
   1   8   5      404.62      376.41      5.98 o
   2   8   5      207.64      213.99      4.78 o
   3   8   5      706.80      729.38     13.24 o
   4   8   5      169.19      150.14      5.85 o
   5   8   5      122.21       96.74      4.75 o
   6   8   5       21.86       19.45      3.32 o
   7   8   5       11.09       12.30      3.83 o
   8   8   5        4.55        4.09      3.61 o
   9   8   5        7.73        6.12      5.50 o
 -10   9   5        3.11        0.84      4.98 o
  -9   9   5       30.22       35.06      4.28 o
  -8   9   5        0.10        3.66      3.26 o
  -7   9   5       48.14       52.29      4.65 o
  -6   9   5      236.07      268.76      6.49 o
  -5   9   5      107.69       99.76      2.68 o
  -4   9   5        9.08        6.64      1.24 o
  -3   9   5      194.73      199.89      3.65 o
  -2   9   5       21.34       25.07      1.25 o
  -1   9   5       87.94       83.42      3.03 o
   0   9   5      110.58       86.86      2.06 o
   1   9   5       91.41       89.86      2.16 o
   2   9   5      878.92      832.11     15.32 o
   3   9   5      534.44      532.98      9.73 o
   4   9   5       39.59       35.38      3.24 o
   5   9   5       23.99       26.36      3.36 o
   6   9   5       72.89       56.42      4.26 o
   7   9   5        7.00        2.30      3.50 o
   8   9   5       16.77       30.01      4.33 o
  -9  10   5        1.56        5.88      7.26 o
  -8  10   5       12.97       11.00      3.57 o
  -7  10   5      104.85      103.46      5.35 o
  -6  10   5        2.71        2.94      2.81 o
  -5  10   5      112.73      116.24      3.25 o
  -4  10   5      558.84      560.31      8.34 o
  -3  10   5       14.02        9.43      1.24 o
  -2  10   5        4.00        2.40      1.03 o
  -1  10   5      129.37      137.34      4.03 o
   0  10   5     1255.11     1226.62     21.56 o
   1  10   5      871.60      854.47     15.22 o
   2  10   5       70.74       74.50      2.66 o
   3  10   5      244.61      234.24      6.82 o
   4  10   5       19.72       16.13      4.55 o
   5  10   5       15.58       13.50      3.18 o
   6  10   5       19.92       23.75      3.69 o
   7  10   5        2.53       -1.08      3.52 o
   8  10   5        0.66       -2.70      3.64 o
  -9  11   5       17.60       18.33      4.31 o
  -8  11   5        3.68        1.30      3.53 o
  -7  11   5       23.88       21.20      3.62 o
  -6  11   5       46.84       59.39      4.17 o
  -5  11   5       21.99       34.39      4.73 o
  -4  11   5       15.89       10.52      2.00 o
  -3  11   5       42.37       44.25      1.98 o
  -2  11   5       16.49       17.65      1.69 o
  -1  11   5       49.84       60.64      5.51 o
   0  11   5       22.54       18.26      1.67 o
   1  11   5        8.37        8.71      1.61 o
   2  11   5      114.34      123.52      3.51 o
   3  11   5      234.04      248.02     10.52 o
   4  11   5       58.93       58.11      4.04 o
   5  11   5       26.27       32.37      3.74 o
   6  11   5        6.40       14.88      3.53 o
   7  11   5        4.63       -4.00      4.77 o
   8  11   5       22.60       32.38      4.74 o
  -9  12   5        4.96        8.40      5.15 o
  -8  12   5       12.29       11.32      3.98 o
  -7  12   5       13.15       15.23      5.34 o
  -6  12   5        6.96       15.66      3.39 o
  -5  12   5       23.16       23.16      2.42 o
  -4  12   5      245.58      244.97      6.01 o
  -3  12   5       68.57       67.67      2.91 o
  -2  12   5      108.46      105.17      3.42 o
  -1  12   5      136.69      130.72      4.72 o
   0  12   5       61.89       60.52      2.89 o
   1  12   5       95.48      104.69      7.09 o
   2  12   5      135.21      134.87      5.12 o
   3  12   5        7.45       11.57      4.02 o
   4  12   5       28.21       31.90      3.50 o
   5  12   5        8.31        8.70      3.38 o
   6  12   5        4.63        3.90      3.57 o
   7  12   5        3.23        4.32      7.25 o
   8  12   5        4.90       -3.05      5.28 o
  -8  13   5       11.57       17.41      4.19 o
  -7  13   5        3.20        4.43      4.27 o
  -6  13   5       17.64       14.16      2.65 o
  -5  13   5       30.48       34.01      2.80 o
  -4  13   5        5.82        7.67      2.44 o
  -3  13   5       61.23       66.14      3.09 o
  -2  13   5        2.60        0.56      1.72 o
  -1  13   5       27.67       29.69      4.08 o
   0  13   5       73.88       72.30      3.48 o
   1  13   5       88.37       97.18      3.32 o
   2  13   5       49.04       49.13      3.33 o
   3  13   5       18.75       14.71      4.28 o
   4  13   5       33.14       37.14      5.19 o
   5  13   5       22.21       21.99      4.75 o
   6  13   5       23.37       29.86      4.43 o
   7  13   5        2.58        9.80      4.10 o
  -8  14   5        4.58       12.40      4.34 o
  -7  14   5        4.16        5.52      5.72 o
  -6  14   5        7.17       -0.50      2.66 o
  -5  14   5        6.03        7.13      2.41 o
  -4  14   5       19.50       14.41      2.88 o
  -3  14   5       31.83       36.78      2.67 o
  -2  14   5      154.94      166.15      4.84 o
  -1  14   5      240.05      242.88      6.94 o
   0  14   5      160.05      142.99      5.22 o
   1  14   5        0.24       -2.07      2.07 o
   2  14   5        0.83        2.14      3.38 o
   3  14   5       21.84       17.88      4.51 o
   4  14   5       86.64       96.17      7.18 o
   5  14   5       12.47       13.40      3.84 o
   6  14   5        4.21        5.89      3.95 o
   7  14   5       26.13       32.18      6.31 o
  -8  15   5        5.65       21.96      5.90 o
  -7  15   5        0.24        6.51      3.90 o
  -6  15   5        7.73        9.29      2.91 o
  -5  15   5       24.26       23.10      2.92 o
  -4  15   5       52.22       44.03      3.10 o
  -3  15   5      220.59      226.67      6.18 o
  -2  15   5       21.29       22.00      2.73 o
  -1  15   5       70.14       65.99      3.77 o
   0  15   5      113.32      113.36      7.41 o
   1  15   5        2.11        5.43      3.48 o
   2  15   5       13.12       11.37      3.86 o
   3  15   5        8.50        9.95      4.28 o
   4  15   5       34.54       36.66      5.64 o
   5  15   5       43.96       49.93      4.93 o
   6  15   5       13.01       19.09      6.99 o
  -7  16   5        0.14       -3.90      3.90 o
  -6  16   5        7.48        5.81      3.91 o
  -5  16   5       19.72       25.95      3.16 o
  -4  16   5       19.66       26.98      2.95 o
  -3  16   5       28.45       27.48      2.84 o
  -2  16   5       41.39       36.99      2.78 o
  -1  16   5       23.95       27.35      4.72 o
   0  16   5        5.01        2.58      3.89 o
   1  16   5       26.37       34.93      4.69 o
   2  16   5       50.51       50.33      7.11 o
   3  16   5       11.17       11.05      4.51 o
   4  16   5       21.61       22.05      5.46 o
   5  16   5       14.15       14.06      4.17 o
   6  16   5        3.64       -5.03      5.03 o
  -7  17   5        0.37        3.12      5.54 o
  -6  17   5       21.34       28.10      4.60 o
  -5  17   5        7.70        8.99      3.99 o
  -4  17   5        5.60        2.25      3.46 o
  -3  17   5       59.80       72.81      7.17 o
  -2  17   5       27.90       25.41      3.55 o
  -1  17   5       32.87       37.92      5.18 o
   0  17   5       43.15       35.93      5.06 o
   3  17   5       23.41       19.68      7.83 o
   4  17   5        0.98       -3.68      3.68 o
   5  17   5        2.90        2.85      4.12 o
  -6  18   5        5.96        8.42      4.34 o
  -5  18   5       15.08       11.15      3.99 o
  -4  18   5        8.68       14.49      3.92 o
  -3  18   5        0.37       -3.31      3.31 o
  -2  18   5        8.31        5.47      3.42 o
  -1  18   5        1.70        1.53      4.26 o
   0  18   5       27.63       22.66      5.52 o
   4  18   5        9.33       10.37      6.59 o
   5  18   5        4.59       -1.57      5.50 o
  -5  19   5        5.66        9.67      4.23 o
  -4  19   5        0.39       -3.40      3.95 o
  -3  19   5        2.24       -0.61      3.61 o
  -2  19   5        3.17        4.08      3.31 o
  -1  19   5       21.40       17.49      6.91 o
  -4  20   5        3.38        5.70      4.16 o
  -3  20   5        2.53       -3.74      3.74 o
  -2  20   5       25.06       27.89      5.74 o
  -1  20   5        9.26       -8.64     18.96 o
  -3  21   5        1.31        9.55      5.84 o
  -2 -21   6        5.32        6.92      4.78 o
  -1 -21   6        9.89       -1.92      4.35 o
   0 -21   6        8.33       12.49      3.28 o
   1 -21   6        1.14       -1.18      3.56 o
  -3 -20   6        8.36        2.78      4.64 o
  -2 -20   6        0.58       -4.04      4.04 o
  -1 -20   6        9.68        2.42      4.26 o
   0 -20   6       13.07       21.50      6.29 o
   1 -20   6        4.57       10.67      4.16 o
   2 -20   6        1.78        1.00      3.50 o
  -2 -19   6        6.93        4.02      4.37 o
  -1 -19   6       19.86       19.58      2.75 o
   0 -19   6        0.24       -2.55      2.55 o
   1 -19   6       23.82       29.68      4.73 o
   2 -19   6       23.29       18.67      3.37 o
   3 -19   6        8.76        5.32      2.74 o
  -6 -18   6        4.08       10.72      5.54 o
  -2 -18   6       12.06        6.34      4.05 o
  -1 -18   6       10.54       12.97      4.66 o
   0 -18   6       51.28       63.75      5.54 o
   1 -18   6       43.07       46.77      8.14 o
   2 -18   6        0.81       -2.32      2.76 o
   3 -18   6       18.20       18.38      4.38 o
   4 -18   6        5.46        5.23      5.32 o
  -6 -17   6        1.68        4.29      5.17 o
  -2 -17   6       31.70       28.41      4.49 o
  -1 -17   6        4.45        8.38      2.30 o
   0 -17   6       24.35        8.97      3.82 o
   1 -17   6       43.66       51.91      4.00 o
   2 -17   6       31.84       32.88      3.61 o
   3 -17   6        5.14        0.48      2.58 o
   4 -17   6        0.64        1.77      2.42 o
   5 -17   6        5.84        0.36      5.26 o
  -7 -16   6        2.46       12.51      5.46 o
  -6 -16   6        3.52        5.31      4.89 o
  -5 -16   6        5.46        9.04      4.60 o
  -1 -16   6        7.47        5.00      2.15 o
   0 -16   6       41.56       56.86      3.70 o
   1 -16   6        4.82       -0.32      2.48 o
   2 -16   6       18.92       17.61      4.28 o
   3 -16   6       49.39       48.16      3.65 o
   4 -16   6       18.30       17.39      2.67 o
   5 -16   6        4.69        2.32      5.14 o
   6 -16   6        4.36       -3.25      5.25 o
  -8 -15   6        1.09       12.83      5.78 o
  -7 -15   6        7.17        9.62      5.34 o
  -6 -15   6        0.94       -0.57      4.59 o
  -5 -15   6       37.51       32.83      5.14 o
  -1 -15   6       69.80       74.38      2.82 o
   0 -15   6        3.21        4.54      1.96 o
   1 -15   6        4.69        5.39      2.50 o
   2 -15   6       13.71       12.21      2.67 o
   3 -15   6       25.62       28.84      3.03 o
   4 -15   6       21.84       19.00      2.65 o
   5 -15   6        4.85       12.25      5.47 o
   6 -15   6        5.20        3.43      5.49 o
  -8 -14   6        2.65        6.44      3.52 o
  -7 -14   6        1.48       -3.47      4.52 o
  -6 -14   6       21.44       26.99      5.07 o
  -5 -14   6        6.24        9.68      4.08 o
  -4 -14   6       38.66       48.64      4.99 o
  -2 -14   6      249.07      279.41     10.68 o
  -1 -14   6       16.92       15.93      2.81 o
   0 -14   6       33.30       30.25      2.88 o
   1 -14   6       13.77       14.46      3.46 o
   2 -14   6       26.38       34.77      3.02 o
   3 -14   6       17.33       21.66      2.82 o
   4 -14   6        1.45        2.84      2.29 o
   5 -14   6       50.09       47.12      6.48 o
   6 -14   6       22.40       22.26      5.86 o
  -8 -13   6        1.66       -0.78      3.12 o
  -7 -13   6       10.35        9.17      4.92 o
  -6 -13   6       22.66       13.80      4.43 o
  -5 -13   6       56.83       53.34      3.66 o
  -4 -13   6      106.33      142.39      7.62 o
  -3 -13   6       10.93        4.52      3.49 o
  -2 -13   6       46.33       58.64      4.74 o
  -1 -13   6      135.86      132.84      4.01 o
   0 -13   6       43.83       50.77      3.13 o
   1 -13   6        6.20        1.13      5.65 o
   2 -13   6       89.10       87.02      6.88 o
   3 -13   6       23.67       25.41      3.35 o
   4 -13   6       43.90       46.71      3.18 o
   5 -13   6       29.86       45.17      5.92 o
   6 -13   6       13.98       -1.04      5.12 o
   7 -13   6        0.11       11.16      5.51 o
  -9 -12   6        5.92        9.84      3.19 o
  -8 -12   6        6.78        8.54      3.10 o
  -7 -12   6        5.57       10.25      3.28 o
  -6 -12   6      130.00      153.48      6.19 o
  -5 -12   6       45.23       41.56      3.34 o
  -4 -12   6       14.85       14.61      2.60 o
  -3 -12   6      245.26      266.34     10.19 o
  -2 -12   6       22.58       25.02      3.74 o
  -1 -12   6      215.77      209.11      4.85 o
   0 -12   6      242.77      253.36      7.08 o
   1 -12   6       44.30       39.20      2.92 o
   2 -12   6        0.21        1.08      2.12 o
   3 -12   6       37.97       49.31      3.14 o
   4 -12   6        7.16        5.83      5.01 o
   5 -12   6       12.91       18.41      4.95 o
   6 -12   6       17.68       21.23      5.28 o
   7 -12   6        0.62       -0.73      4.99 o
  -9 -11   6        2.65        6.89      3.18 o
  -8 -11   6        6.81        7.79      2.48 o
  -7 -11   6       19.81       26.43      4.86 o
  -6 -11   6       66.40       65.02      3.95 o
  -5 -11   6        9.52       21.43      2.67 o
  -4 -11   6       60.20       58.52      6.05 o
  -3 -11   6       49.34       61.36      4.96 o
  -2 -11   6       43.80       44.90      6.95 o
  -1 -11   6      366.53      362.98      7.22 o
   0 -11   6       18.17       15.45      2.20 o
   1 -11   6      228.32      228.81      6.85 o
   2 -11   6      334.74      331.30      8.48 o
   3 -11   6       51.66       57.86      3.27 o
   4 -11   6       20.88       18.78      2.40 o
   5 -11   6       17.81       18.37      4.87 o
   6 -11   6       34.60       32.27      5.73 o
   7 -11   6       25.82       15.16      5.49 o
   8 -11   6        3.97       14.16      5.84 o
  -9 -10   6        3.49        1.55      2.41 o
  -8 -10   6       12.77        4.78      3.16 o
  -7 -10   6        4.16       11.70      4.24 o
  -6 -10   6      160.22      178.51      6.22 o
  -5 -10   6      159.32      162.30      5.72 o
  -4 -10   6       82.19       78.60      3.72 o
  -3 -10   6      161.91      153.73      5.02 o
  -2 -10   6       18.37       20.19      3.52 o
  -1 -10   6       57.32       57.12      2.43 o
   0 -10   6      219.51      214.41      5.96 o
   1 -10   6       54.82       63.26      3.16 o
   2 -10   6        8.31        5.75      2.06 o
   3 -10   6       47.62       41.30      2.82 o
   4 -10   6       14.55       16.75      2.87 o
   5 -10   6       19.87       31.64      4.91 o
   6 -10   6        0.89        3.01      4.33 o
   7 -10   6        0.22        2.82      4.72 o
   8 -10   6        1.52       11.73      5.45 o
 -10  -9   6        0.20       -1.22      6.16 o
  -9  -9   6        0.78        1.62      2.17 o
  -8  -9   6        4.46        8.02      2.89 o
  -7  -9   6       67.85       79.04      4.08 o
  -6  -9   6       31.53       40.30      3.18 o
  -5  -9   6       25.21       23.77      2.59 o
  -4  -9   6      141.77      139.36      5.33 o
  -3  -9   6      398.27      392.49     14.20 o
  -2  -9   6      149.96      147.37      4.26 o
  -1  -9   6      375.19      348.50      6.76 o
   0  -9   6       30.39       28.76      2.23 o
   1  -9   6      206.04      198.93      5.99 o
   2  -9   6      493.02      474.74     11.65 o
   3  -9   6       26.40       22.72      2.39 o
   4  -9   6       31.71       33.53      2.48 o
   5  -9   6       41.45       31.88      4.62 o
   6  -9   6       17.53        8.34      4.40 o
   7  -9   6       30.75       38.44      5.89 o
   8  -9   6        7.80        1.66      5.00 o
 -10  -8   6        0.39       -2.76      2.76 o
  -9  -8   6       14.09       12.44      2.17 o
  -8  -8   6       14.31       18.01      2.91 o
  -7  -8   6       51.06       44.74      3.36 o
  -6  -8   6       79.50       93.83      4.08 o
  -5  -8   6       66.85       71.07      7.24 o
  -4  -8   6       84.30       88.64      3.73 o
  -3  -8   6      160.84      147.00      4.84 o
  -2  -8   6      240.52      237.02      8.24 o
  -1  -8   6       79.76       79.13      3.07 o
   0  -8   6      228.93      201.88      6.36 o
   1  -8   6        9.80        6.48      1.90 o
   2  -8   6      231.17      211.52      6.12 o
   3  -8   6      201.67      194.53      5.59 o
   4  -8   6       50.97       47.86      2.75 o
   5  -8   6       13.10       15.70      4.12 o
   6  -8   6       20.50       24.48      4.93 o
   7  -8   6       21.22       22.35      6.07 o
   8  -8   6        0.23        7.56      5.14 o
 -10  -7   6        5.38       -5.70      6.17 o
  -9  -7   6        5.33        7.77      2.75 o
  -8  -7   6        2.89        2.44      2.31 o
  -7  -7   6      104.59      103.46      4.30 o
  -6  -7   6        6.76        8.38      2.11 o
  -5  -7   6       49.93       60.13      2.98 o
  -4  -7   6      454.14      445.64     10.59 o
  -3  -7   6       28.75       25.12      2.20 o
  -2  -7   6      142.84      130.76      4.00 o
  -1  -7   6      481.78      457.03      8.44 o
   0  -7   6      173.90      184.88      5.14 o
   1  -7   6       41.74       54.53      2.59 o
   2  -7   6      163.49      139.04      4.65 o
   3  -7   6      171.84      176.32      5.30 o
   4  -7   6      254.96      239.41      6.61 o
   5  -7   6      174.98      163.65      9.15 o
   6  -7   6       32.24       25.51      4.52 o
   7  -7   6        7.59        3.66      4.08 o
   8  -7   6       18.74       13.73      5.13 o
 -10  -6   6        1.10       -6.00      6.00 o
  -9  -6   6        7.17       11.56      5.88 o
  -8  -6   6        1.96       11.86      5.07 o
  -7  -6   6        6.76       -4.08      4.08 o
  -6  -6   6      160.96      155.35      4.88 o
  -5  -6   6      112.85       92.10      3.55 o
  -4  -6   6      211.66      199.47      5.66 o
  -3  -6   6      831.13      827.09     27.02 o
  -2  -6   6      674.82      695.84     14.03 o
  -1  -6   6      459.60      490.17     10.95 o
   0  -6   6      588.84      570.48     12.15 o
   1  -6   6      118.02      113.92      3.82 o
   2  -6   6      336.81      326.90      6.80 o
   3  -6   6      806.54      758.09     17.16 o
   4  -6   6        8.11        9.36      1.75 o
   5  -6   6       81.09       75.80      5.86 o
   6  -6   6      146.06      146.25      8.51 o
   7  -6   6       27.82       31.20      5.09 o
   8  -6   6        1.29        3.54      4.58 o
   9  -6   6        8.57       21.56      5.67 o
 -10  -5   6        8.48       11.55      6.73 o
  -9  -5   6       12.49       20.22      6.05 o
  -8  -5   6        8.28       24.81      5.44 o
  -7  -5   6      196.78      210.77     10.11 o
  -6  -5   6        7.15       -3.80      3.80 o
  -5  -5   6      119.17      135.83      7.28 o
  -4  -5   6      941.46      957.57     35.07 o
  -3  -5   6      182.47      199.96      7.65 o
  -2  -5   6      438.10      438.27     13.97 o
  -1  -5   6      495.17      494.32     10.62 o
   0  -5   6       57.56       71.22      3.13 o
   1  -5   6      101.29       86.02      3.13 o
   2  -5   6       60.33       52.65      3.08 o
   3  -5   6       40.28       43.25      2.48 o
   4  -5   6       32.03       35.14      2.72 o
   5  -5   6       83.48       55.61      5.28 o
   6  -5   6       35.16       40.19      5.00 o
   7  -5   6       10.69        9.30      4.37 o
   8  -5   6       30.28       31.49      5.52 o
   9  -5   6        2.53       -3.03      4.98 o
 -10  -4   6        7.60       -6.10      6.10 o
  -9  -4   6       12.69       -0.75      5.62 o
  -8  -4   6        2.99        3.56      4.79 o
  -7  -4   6       14.53       16.37      4.65 o
  -6  -4   6      267.72      270.05     10.90 o
  -5  -4   6      237.15      222.22      9.39 o
  -4  -4   6       95.33      102.08      2.49 o
  -3  -4   6      529.39      516.32     11.21 o
  -2  -4   6      529.26      521.28     14.83 o
  -1  -4   6      187.56      173.57      4.37 o
   0  -4   6     1026.11      914.18     20.31 o
   1  -4   6      555.63      553.34     13.10 o
   2  -4   6       78.39       71.04      2.91 o
   3  -4   6      753.32      708.65     15.71 o
   4  -4   6       14.56       10.37      1.98 o
   5  -4   6       61.64       54.11      4.99 o
   6  -4   6      103.95       95.82      6.71 o
   7  -4   6        1.04        3.04      4.01 o
   8  -4   6       21.87       26.77      5.36 o
   9  -4   6        3.51       -4.82      4.82 o
 -10  -3   6        9.23       -6.14      6.14 o
  -9  -3   6        6.62        9.04      5.69 o
  -8  -3   6        7.11        5.89      4.89 o
  -7  -3   6       63.48       53.93      5.88 o
  -6  -3   6        2.69       -2.08      3.89 o
  -5  -3   6      103.33      108.16      6.86 o
  -4  -3   6      650.52      636.49     20.32 o
  -3  -3   6      338.26      323.62      9.34 o
  -2  -3   6     1006.73      994.80     32.63 o
  -1  -3   6      334.01      280.80     10.10 o
   0  -3   6     1014.16     1086.72     23.37 o
   1  -3   6      895.91      871.54     19.39 o
   2  -3   6     1034.01      975.10     21.26 o
   3  -3   6       45.75       41.64      2.31 o
   4  -3   6      123.85      121.80      3.11 o
   5  -3   6      266.48      258.54     10.44 o
   6  -3   6       21.62       15.80      3.98 o
   7  -3   6        0.23        3.97      4.06 o
   8  -3   6        6.35        2.15      4.36 o
   9  -3   6        1.43       -4.55      4.55 o
 -10  -2   6        5.07       -3.26      6.64 o
  -9  -2   6       27.63       26.45      6.27 o
  -8  -2   6        5.91       19.39      5.63 o
  -7  -2   6       46.84       43.77      5.49 o
  -6  -2   6      107.16      126.29      7.53 o
  -5  -2   6       14.93       20.27      3.98 o
  -4  -2   6       43.51       45.53      4.25 o
  -3  -2   6     1461.06     1378.42     29.80 o
  -2  -2   6     1452.51     1659.49     49.47 o
  -1  -2   6      944.45     1008.75     17.62 o
   0  -2   6     3665.33     3725.47     78.70 o
   1  -2   6      574.66      532.31     12.06 o
   2  -2   6      122.68      123.19      4.01 o
   3  -2   6      581.77      555.01      9.10 o
   4  -2   6        4.06        2.31      1.01 o
   5  -2   6       29.82       20.46      2.35 o
   6  -2   6       57.14       52.56      4.93 o
   7  -2   6       63.91       39.44      4.90 o
   8  -2   6        5.79        5.48      4.52 o
   9  -2   6        5.84       20.22      5.66 o
 -10  -1   6       10.37       17.10      7.12 o
  -9  -1   6        1.82       -0.59      5.46 o
  -8  -1   6       43.35       64.05      6.62 o
  -7  -1   6       16.97       14.99      4.67 o
  -6  -1   6        9.00        9.09      4.12 o
  -5  -1   6       22.71       21.71      4.06 o
  -4  -1   6      180.48      181.90      7.28 o
  -3  -1   6      592.00      701.91     23.12 o
  -2  -1   6     2832.67     3088.91     96.00 o
  -1  -1   6     3130.85     3173.30     45.56 o
   0  -1   6      329.67      336.33      7.86 o
   1  -1   6     1956.57     1981.82     42.70 o
   2  -1   6     2164.15     2084.12     36.37 o
   3  -1   6      127.20      129.61      2.83 o
   4  -1   6      196.73      199.80      3.73 o
   5  -1   6      328.96      338.74      8.60 o
   6  -1   6       33.60       40.80      5.15 o
   7  -1   6       31.68       34.27      4.98 o
   8  -1   6        2.74       -2.00      4.19 o
   9  -1   6       13.33        9.70      5.31 o
 -10   0   6        6.25       -1.93      6.46 o
  -9   0   6       62.45       71.76      7.96 o
  -8   0   6       19.49       24.43      5.62 o
  -7   0   6       47.26       37.21      5.27 o
  -6   0   6       80.12       84.77      6.52 o
  -5   0   6        3.31        4.88      3.48 o
  -4   0   6      135.51      125.48      6.37 o
  -3   0   6     1207.86     1182.99     25.34 o
  -2   0   6      100.60       92.84      4.85 o
  -1   0   6      344.39      331.73      7.00 o
   0   0   6     2622.03     2527.78     53.14 o
   1   0   6        7.55        1.94      0.81 o
   2   0   6        5.84        4.58      0.92 o
   3   0   6      225.80      195.94      3.72 o
   4   0   6      126.71      124.77      2.83 o
   5   0   6       62.86       45.51      2.91 o
   6   0   6       63.72       85.27      9.76 o
   7   0   6        1.05       -2.55      2.55 o
   8   0   6        0.40       -1.63      4.11 o
   9   0   6        5.74       -4.67      4.67 o
 -10   1   6       10.58        0.36      6.25 o
  -9   1   6        2.26       -0.16      5.80 o
  -8   1   6       45.68       47.26      4.61 o
  -7   1   6       19.79       17.61      3.44 o
  -6   1   6       11.02        5.34      2.69 o
  -5   1   6       25.34       29.09      3.69 o
  -4   1   6      159.72      145.28      4.51 o
  -3   1   6      580.33      645.30     12.05 o
  -2   1   6     2956.13     3284.03     67.55 o
  -1   1   6     3013.04     2939.91     52.60 o
   0   1   6      323.64      348.93      6.34 o
   1   1   6     2036.10     2039.12     30.29 o
   2   1   6     2185.48     2130.97     31.59 o
   3   1   6      131.39      133.65      2.89 o
   4   1   6      185.11      184.91      3.72 o
   5   1   6      313.91      314.42     12.71 o
   6   1   6       34.66       25.40      2.98 o
   7   1   6       32.70       46.12      5.30 o
   8   1   6        3.54        9.36      4.62 o
   9   1   6       13.59        6.29      4.97 o
 -10   2   6        4.86        1.72      3.15 o
  -9   2   6       26.80       30.45      2.70 o
  -8   2   6        5.12        2.24      1.87 o
  -7   2   6       45.96       46.25      3.92 o
  -6   2   6      101.34       95.53      4.77 o
  -5   2   6       17.55       10.62      1.32 o
  -4   2   6       44.26       38.94      1.57 o
  -3   2   6     1424.66     1411.69     24.40 o
  -2   2   6     1392.76     1626.42     28.23 o
  -1   2   6      983.59     1025.59     17.81 o
   0   2   6     3766.75     3776.89     56.52 o
   1   2   6      588.43      546.08      8.62 o
   2   2   6      114.63      114.86      2.83 o
   3   2   6      623.79      593.89      9.18 o
   4   2   6        6.31        3.04      1.26 o
   5   2   6       26.98       23.03      3.29 o
   6   2   6       54.48       48.27      3.55 o
   7   2   6       60.69       46.81      3.90 o
   8   2   6        7.05       11.16      4.71 o
   9   2   6        5.96       11.93      5.28 o
 -10   3   6        9.49        5.66      3.51 o
  -9   3   6        7.61        6.05      2.43 o
  -8   3   6        8.63        3.69      2.04 o
  -7   3   6       71.86       68.52      2.84 o
  -6   3   6        2.82        1.79      1.46 o
  -5   3   6      114.72      115.43      3.30 o
  -4   3   6      639.07      612.12      9.74 o
  -3   3   6      319.90      310.98      6.17 o
  -2   3   6     1082.85     1076.21     15.39 o
  -1   3   6      315.56      246.88      5.55 o
   0   3   6     1003.42     1095.14     16.62 o
   1   3   6      946.96      905.67     13.80 o
   2   3   6     1061.03      981.62     17.36 o
   3   3   6       47.83       45.48      1.68 o
   4   3   6      102.96       97.24      2.54 o
   5   3   6      245.90      241.99      7.21 o
   6   3   6       21.37       15.18      2.75 o
   7   3   6        0.41        0.18      2.93 o
   8   3   6        6.96        7.92      8.51 o
   9   3   6        1.66       -4.69      4.69 o
 -10   4   6        7.47        8.07      3.35 o
  -9   4   6       12.99       17.42      2.83 o
  -8   4   6        4.52        1.25      1.67 o
  -7   4   6       15.11       15.73      1.63 o
  -6   4   6      252.48      248.38      4.81 o
  -5   4   6      221.59      206.90      5.62 o
  -4   4   6       96.37       95.22      3.02 o
  -3   4   6      522.56      485.48      7.02 o
  -2   4   6      522.14      496.53      7.08 o
  -1   4   6      191.23      175.10      2.58 o
   0   4   6     1066.83      962.71     16.65 o
   1   4   6      592.94      607.06      9.37 o
   2   4   6       78.94       72.11      2.37 o
   3   4   6      750.10      700.07     10.74 o
   4   4   6       10.43       12.54      3.19 o
   5   4   6       61.82       56.25      3.44 o
   6   4   6      101.87      106.60      6.26 o
   7   4   6        0.76       -0.08      2.86 o
   8   4   6       22.65       30.88      6.89 o
   9   4   6        2.65        1.77      4.84 o
 -10   5   6        8.39       13.39      3.66 o
  -9   5   6       13.46       11.04      2.84 o
  -8   5   6        7.15        7.33      2.34 o
  -7   5   6      189.39      191.55      4.47 o
  -6   5   6        5.54        6.75      1.44 o
  -5   5   6      113.30      116.63      2.99 o
  -4   5   6      921.83      914.89     12.83 o
  -3   5   6      176.53      179.29      3.13 o
  -2   5   6      470.00      475.90      7.88 o
  -1   5   6      485.10      471.97      6.17 o
   0   5   6       57.63       67.93      1.77 o
   1   5   6       94.37       77.72      2.22 o
   2   5   6       44.02       41.22      1.86 o
   3   5   6       41.38       45.08      1.77 o
   4   5   6       34.32       41.74      1.56 o
   5   5   6       87.88       93.31      4.15 o
   6   5   6       34.12       37.16      3.48 o
   7   5   6        8.46       13.64      3.34 o
   8   5   6       29.28       37.11      4.34 o
   9   5   6        2.53       -4.93      4.93 o
 -10   6   6        1.16        6.97      3.79 o
  -9   6   6        7.19        7.96      5.34 o
  -8   6   6        2.38        4.47      2.43 o
  -7   6   6        6.44        7.56      1.83 o
  -6   6   6      150.73      147.84      3.93 o
  -5   6   6       99.32       88.88      2.72 o
  -4   6   6      214.90      206.01      3.54 o
  -3   6   6      863.51      868.23     11.94 o
  -2   6   6      666.52      655.69      9.34 o
  -1   6   6      457.92      490.41      6.37 o
   0   6   6      539.78      528.38      7.57 o
   1   6   6      110.23      119.50      3.51 o
   2   6   6      346.02      339.13      5.60 o
   3   6   6      825.10      774.35     13.96 o
   4   6   6        8.73        8.61      2.83 o
   5   6   6       81.50       82.74      4.24 o
   6   6   6      143.22      149.27      6.15 o
   7   6   6       29.17       34.44      3.95 o
   8   6   6        1.60       -3.47      3.52 o
   9   6   6        7.55       16.10      5.69 o
 -10   7   6        4.75        0.20      4.32 o
  -9   7   6        5.11        6.23      3.43 o
  -8   7   6        2.10        2.48      2.52 o
  -7   7   6       97.15       98.73      3.33 o
  -6   7   6        7.04        6.61      1.71 o
  -5   7   6       47.84       53.42      2.27 o
  -4   7   6      442.50      448.43      6.71 o
  -3   7   6       31.96       28.84      1.33 o
  -2   7   6      134.26      133.62      2.60 o
  -1   7   6      493.08      469.10      6.11 o
   0   7   6      182.73      190.46      3.48 o
   1   7   6       35.94       47.19      1.86 o
   2   7   6      173.48      153.75      3.77 o
   3   7   6      171.07      171.61      4.87 o
   4   7   6      269.08      254.45      7.51 o
   5   7   6      179.05      189.31      6.73 o
   6   7   6       31.78       27.26      3.52 o
   7   7   6        9.89        1.98      3.23 o
   8   7   6       18.42       20.79      4.82 o
 -10   8   6        0.40        5.76      4.70 o
  -9   8   6       13.73        6.90      3.65 o
  -8   8   6       15.12       15.21      3.36 o
  -7   8   6       50.93       49.72      3.17 o
  -6   8   6       87.32       99.19      3.27 o
  -5   8   6       79.23       90.52      3.28 o
  -4   8   6       85.30       95.51      2.39 o
  -3   8   6      165.43      155.18      3.02 o
  -2   8   6      239.26      232.58      3.88 o
  -1   8   6       84.16       85.98      1.98 o
   0   8   6      211.91      196.76      3.35 o
   1   8   6       13.93        7.98      1.13 o
   2   8   6      248.47      221.59      4.96 o
   3   8   6      186.35      175.84      4.38 o
   4   8   6       54.37       56.31      3.64 o
   5   8   6       12.18       17.02      3.10 o
   6   8   6       19.66       19.47      3.49 o
   7   8   6       22.12       15.99      3.72 o
   8   8   6        0.48        2.07      3.80 o
  -9   9   6        0.72       -3.01      3.53 o
  -8   9   6        5.24        3.75      3.29 o
  -7   9   6       64.34       70.68      3.76 o
  -6   9   6       29.92       33.76      2.38 o
  -5   9   6       21.33       15.77      1.86 o
  -4   9   6      154.38      175.57      3.43 o
  -3   9   6      397.97      392.61      6.06 o
  -2   9   6      130.41      125.01      2.70 o
  -1   9   6      357.76      334.39      4.73 o
   0   9   6       30.64       27.17      1.36 o
   1   9   6      234.73      220.10      5.44 o
   2   9   6      514.13      503.10      9.46 o
   3   9   6       25.05       29.69      1.83 o
   4   9   6       33.68       36.44      3.27 o
   5   9   6       41.99       34.82      3.63 o
   6   9   6       16.98       19.74      3.43 o
   7   9   6       33.93       45.50      4.60 o
   8   9   6        7.29       16.50      4.13 o
  -9  10   6        3.26        2.65      3.77 o
  -8  10   6       13.59       14.41      3.59 o
  -7  10   6        4.05        5.18      3.13 o
  -6  10   6      154.94      169.97      5.36 o
  -5  10   6      167.62      170.55      3.71 o
  -4  10   6       79.32       79.55      2.41 o
  -3  10   6      140.68      142.45      3.12 o
  -2  10   6       14.41       13.68      1.34 o
  -1  10   6       64.18       66.17      2.17 o
   0  10   6      222.12      207.77      4.74 o
   1  10   6       54.67       56.93      2.48 o
   2  10   6        6.78        4.19      1.55 o
   3  10   6       38.68       34.65      2.03 o
   4  10   6       16.17       19.75      3.23 o
   5  10   6       18.25       11.16      3.18 o
   6  10   6        0.37       -2.83      3.15 o
   7  10   6        0.18        5.61      3.62 o
   8  10   6        1.27        4.35      4.07 o
  -9  11   6        3.12        7.17      4.34 o
  -8  11   6        7.61        4.18      3.60 o
  -7  11   6       19.55       23.42      3.75 o
  -6  11   6       68.78       60.78      9.63 o
  -5  11   6       10.35       12.88      1.90 o
  -4  11   6       47.54       54.28      2.30 o
  -3  11   6       47.89       53.51      3.39 o
  -2  11   6       53.20       59.05      4.29 o
  -1  11   6      346.53      348.40      7.18 o
   0  11   6       19.62       18.09      1.76 o
   1  11   6      237.69      253.18      5.53 o
   2  11   6      324.02      314.19      7.20 o
   3  11   6       51.48       57.42      5.21 o
   4  11   6       22.09       27.91      3.53 o
   5  11   6       14.00       20.01      3.59 o
   6  11   6       34.85       42.62      4.48 o
   7  11   6       25.60       25.13      5.50 o
   8  11   6        3.60       -5.02      5.02 o
  -9  12   6        5.37        0.41      5.06 o
  -8  12   6        7.50        9.73      4.62 o
  -7  12   6        5.85       -1.00      5.38 o
  -6  12   6      125.63      133.94      6.09 o
  -5  12   6       51.00       50.39      3.01 o
  -4  12   6       15.51       17.05      4.45 o
  -3  12   6      241.73      239.46      5.86 o
  -2  12   6       28.32       33.03      4.05 o
  -1  12   6      211.45      190.55      4.77 o
   0  12   6      234.94      248.63      6.98 o
   1  12   6       52.97       49.85      2.48 o
   2  12   6        0.57        1.07      1.58 o
   3  12   6       37.97       38.12      4.98 o
   4  12   6        8.29        4.31      2.99 o
   5  12   6       12.44        5.92      7.50 o
   6  12   6       18.56       15.15      3.91 o
   7  12   6        0.47        5.42      4.04 o
  -8  13   6        1.92        1.29      3.87 o
  -7  13   6       11.66        8.46      3.73 o
  -6  13   6       25.03       16.71      3.59 o
  -5  13   6       58.73       72.65      5.69 o
  -4  13   6      108.07      125.96      4.53 o
  -3  13   6       10.37        8.12      2.01 o
  -2  13   6       48.16       50.31      2.66 o
  -1  13   6      142.05      138.74      5.03 o
   0  13   6       46.56       48.94      6.27 o
   1  13   6        3.93        2.66      1.82 o
   2  13   6       76.38       74.02      3.94 o
   3  13   6       23.80       12.77      4.25 o
   4  13   6       40.90       43.33      4.20 o
   5  13   6       31.24       35.76      4.36 o
   6  13   6       14.23       15.70      5.07 o
   7  13   6        0.17       -3.26      5.37 o
  -8  14   6        2.61        4.33      4.25 o
  -7  14   6        1.39        5.33      4.33 o
  -6  14   6       20.04       26.97      3.11 o
  -5  14   6        5.89        3.28      2.53 o
  -4  14   6       39.37       38.99      2.93 o
  -3  14   6      148.15      159.80      5.12 o
  -2  14   6      254.64      274.13      6.63 o
  -1  14   6       15.36       13.30      2.80 o
   0  14   6       36.96       35.41      2.92 o
   1  14   6       17.23       18.37      2.47 o
   2  14   6       26.66       26.62      4.31 o
   3  14   6       19.05       12.71      4.42 o
   4  14   6        2.04        3.54      3.46 o
   5  14   6       51.49       53.08      4.95 o
   6  14   6       24.07       38.04      4.81 o
  -8  15   6        1.00        6.57      5.70 o
  -7  15   6        6.74        1.20      4.62 o
  -6  15   6        1.18       -0.81      2.73 o
  -5  15   6       38.50       41.33      3.32 o
  -4  15   6       26.87       38.29      3.06 o
  -3  15   6       19.34       25.02      2.70 o
  -2  15   6       42.90       51.82      5.60 o
  -1  15   6       64.54       63.18      3.77 o
   0  15   6        2.74        3.77      2.98 o
   1  15   6        4.29       -0.24      3.37 o
   3  15   6       25.62       30.35      5.04 o
   4  15   6       21.32       11.29      3.85 o
   5  15   6        4.72       11.62      4.14 o
   6  15   6        5.13       -0.99      4.73 o
  -7  16   6        2.52       -0.72      3.95 o
  -6  16   6        4.54       14.24      3.12 o
  -5  16   6        6.71        9.95      2.93 o
  -4  16   6        0.52        4.70      2.52 o
  -3  16   6       11.86       13.95      2.69 o
  -2  16   6       26.86       24.03      4.45 o
  -1  16   6        6.89        7.30      3.78 o
   0  16   6       37.38       42.58      5.46 o
   1  16   6        5.55       11.23      4.63 o
   4  16   6       18.06       23.20      5.63 o
   5  16   6        5.60       -0.66      4.05 o
   6  16   6        3.35       13.15      6.07 o
  -6  17   6        1.86        1.96      3.96 o
  -5  17   6        7.26       10.33      3.03 o
  -4  17   6       18.96       15.86      2.97 o
  -3  17   6       15.46       12.31      2.71 o
  -2  17   6       30.38       27.53      2.83 o
  -1  17   6        4.01        0.87      9.57 o
   0  17   6       25.37       27.15      7.21 o
   4  17   6        1.19       -5.99      5.99 o
   5  17   6        5.09       -1.38      5.49 o
  -6  18   6        4.84        3.75      4.48 o
  -5  18   6        6.88        5.80      4.04 o
  -4  18   6        2.79       -3.60      3.60 o
  -3  18   6        1.08        8.88      3.58 o
  -2  18   6       14.27       11.09      4.81 o
  -1  18   6       11.15       16.13      5.07 o
   0  18   6       49.12       50.85      6.78 o
  -5  19   6        3.04       -5.59      5.59 o
  -4  19   6        4.79        7.83      5.30 o
  -3  19   6        4.86        6.30      5.35 o
  -2  19   6        8.43       17.20      5.23 o
  -1  19   6       21.27       27.21      5.57 o
   0  19   6        0.18      -16.02     21.34 o
  -4  20   6        5.70        8.30      5.55 o
  -3  20   6        9.03       17.72      5.76 o
  -2  20   6        0.47       -3.20      4.89 o
  -3 -20   7        0.09        6.00      4.86 o
  -2 -20   7        2.01       -4.22      4.22 o
  -1 -20   7        5.05       15.45      4.83 o
   0 -20   7        2.64        7.45      2.82 o
   1 -20   7        0.61       -0.13      4.14 o
   2 -20   7        0.10        2.37      3.78 o
  -3 -19   7        5.29        6.55      4.54 o
  -2 -19   7        8.16       16.57      5.01 o
  -1 -19   7        6.41       -3.98      3.98 o
   0 -19   7       10.55       19.04      3.00 o
   1 -19   7        7.34       14.60      4.33 o
   2 -19   7        6.92        6.28      3.83 o
   3 -19   7        0.06        0.20      2.85 o
  -3 -18   7        0.85       -4.11      4.11 o
  -2 -18   7       10.02       14.47      4.55 o
  -1 -18   7       16.40       20.57      4.53 o
   0 -18   7       16.68       19.24      2.95 o
   1 -18   7       10.06       26.48      4.62 o
   2 -18   7       20.17       24.77      4.36 o
   3 -18   7        4.82       -2.66      2.66 o
   4 -18   7        2.03       -5.36      5.36 o
  -2 -17   7        1.85        1.52      3.68 o
  -1 -17   7       12.74       16.02      2.32 o
   0 -17   7       24.59       28.22      4.58 o
   1 -17   7       49.18       39.99      4.90 o
   2 -17   7        1.77        3.61      2.91 o
   3 -17   7        3.09       -0.87      3.42 o
   4 -17   7        2.37        3.55      2.53 o
  -7 -16   7        1.66       16.79      5.57 o
  -2 -16   7        2.13       -0.63      3.49 o
  -1 -16   7       42.30       55.59      4.38 o
   0 -16   7        4.68        0.46      2.81 o
   1 -16   7       38.04       39.66      5.65 o
   2 -16   7       69.40       68.72      4.56 o
   3 -16   7        7.91       10.37      3.03 o
   4 -16   7        9.96        7.18      3.23 o
   5 -16   7        7.88       -1.02      5.57 o
  -7 -15   7        0.29       -1.11      4.96 o
  -6 -15   7        2.92        0.34      4.62 o
  -2 -15   7       13.33       16.84      2.81 o
  -1 -15   7        9.25        3.71      1.83 o
   0 -15   7        7.55        7.39      2.63 o
   1 -15   7        9.12       15.30      2.79 o
   2 -15   7        0.45       -2.43      2.55 o
   3 -15   7       35.23       37.44      3.34 o
   4 -15   7       45.07       50.67      3.54 o
   5 -15   7       22.11       36.30      6.37 o
   6 -15   7        5.92        5.86      5.77 o
  -8 -14   7        0.09       -3.73      3.73 o
  -7 -14   7        3.84        0.11      4.69 o
  -6 -14   7        4.82        0.58      4.35 o
  -4 -14   7       50.88       46.50      5.16 o
  -3 -14   7       94.36      115.36      7.06 o
  -2 -14   7        1.49        4.42      2.41 o
  -1 -14   7       31.12       33.89      2.13 o
   0 -14   7       35.52       40.93      3.16 o
   1 -14   7        1.90        1.12      2.34 o
   2 -14   7       78.21       76.26      4.13 o
   3 -14   7       15.69       17.04      2.79 o
   4 -14   7        8.89        6.63      2.52 o
   5 -14   7       41.12       49.18      6.60 o
   6 -14   7        6.20        3.01      5.47 o
  -8 -13   7        2.15        0.21      3.12 o
  -7 -13   7        8.85       15.48      4.78 o
  -6 -13   7        1.24        3.77      3.03 o
  -5 -13   7       33.53       35.36      3.45 o
  -4 -13   7       36.75       43.15      5.26 o
  -3 -13   7       55.69       61.06      5.53 o
  -2 -13   7      189.75      174.17      8.69 o
  -1 -13   7      153.20      155.52      4.37 o
   0 -13   7      214.29      190.85      6.04 o
   1 -13   7       54.86       53.32      5.60 o
   2 -13   7        5.07        6.01      2.43 o
   3 -13   7       96.65      107.32      7.71 o
   4 -13   7       21.17       24.17      2.78 o
   5 -13   7        5.36       -4.54      4.54 o
   6 -13   7        9.59       15.76      5.86 o
  -9 -12   7        4.76        3.47      3.20 o
  -8 -12   7        3.90        8.20      4.98 o
  -7 -12   7        7.15        9.48      3.56 o
  -6 -12   7       26.62       30.51      3.49 o
  -5 -12   7        0.41        5.45      2.71 o
  -4 -12   7       75.31       88.79      6.60 o
  -3 -12   7       43.42       47.03      5.05 o
  -2 -12   7        1.47        1.38      3.41 o
  -1 -12   7       95.58       99.39      3.75 o
   0 -12   7      196.57      207.34      6.19 o
   1 -12   7       34.26       23.46      2.74 o
   2 -12   7       33.97       36.89      3.02 o
   3 -12   7       22.71       22.57      2.66 o
   4 -12   7       38.24       38.85      3.10 o
   5 -12   7       11.73       24.34      5.26 o
   6 -12   7       10.22       12.12      5.37 o
   7 -12   7        8.31       22.43      5.91 o
  -9 -11   7        1.35       -2.54      2.54 o
  -8 -11   7        4.03        2.30      3.33 o
  -7 -11   7       12.56       17.89      3.89 o
  -6 -11   7        9.30        8.97      2.95 o
  -5 -11   7       67.99       67.52      4.37 o
  -4 -11   7      110.39       86.86      6.49 o
  -3 -11   7       64.12       75.44      5.63 o
  -2 -11   7      196.66      207.06      8.44 o
  -1 -11   7        5.96        5.70      1.68 o
   0 -11   7      258.38      262.96      7.17 o
   1 -11   7      346.60      314.32      8.78 o
   2 -11   7       35.90       29.87      2.86 o
   3 -11   7       24.07       20.19      2.67 o
   4 -11   7        4.26        2.64      2.18 o
   5 -11   7       26.84       27.73      5.42 o
   6 -11   7       14.47       15.59      5.30 o
   7 -11   7        3.20        8.07      5.29 o
  -9 -10   7        2.80        2.66      2.89 o
  -8 -10   7        4.69        7.79      5.88 o
  -7 -10   7       32.99       39.80      4.00 o
  -6 -10   7       22.50       15.42      3.01 o
  -5 -10   7       17.81       17.76      2.77 o
  -4 -10   7      147.36      131.31      7.77 o
  -3 -10   7        8.79       10.85      3.76 o
  -2 -10   7       78.38       92.72      5.71 o
  -1 -10   7      287.59      280.53      6.20 o
   0 -10   7      162.68      141.28      4.79 o
   1 -10   7       68.37       73.48      3.51 o
   2 -10   7       34.86       46.52      3.10 o
   3 -10   7       36.08       44.67      3.71 o
   4 -10   7       31.78       33.89      2.73 o
   5 -10   7       24.42       28.93      5.16 o
   6 -10   7        1.13       -4.35      4.35 o
   7 -10   7       13.32       18.80      5.47 o
  -9  -9   7        8.50        4.81      2.31 o
  -8  -9   7        2.98       -2.28      2.95 o
  -7  -9   7        2.65       10.56      4.58 o
  -6  -9   7       35.98       36.18      3.24 o
  -5  -9   7       91.22       89.09      9.35 o
  -4  -9   7       39.10       37.06      4.76 o
  -3  -9   7      528.48      542.99     18.45 o
  -2  -9   7      204.92      179.69      8.00 o
  -1  -9   7      189.34      187.96      4.43 o
   0  -9   7      378.51      386.13      9.50 o
   1  -9   7      107.09      104.80      4.20 o
   2  -9   7       34.34       38.36      2.77 o
   3  -9   7       24.80       21.63      2.49 o
   4  -9   7       17.92       16.00      2.25 o
   5  -9   7       34.06       42.05      5.45 o
   6  -9   7       23.20       26.99      5.19 o
   7  -9   7        3.32        7.13      4.78 o
   8  -9   7        2.02        0.08      5.10 o
 -10  -8   7        5.26       11.50      2.93 o
  -9  -8   7        4.84        1.18      3.10 o
  -8  -8   7       16.26       15.70      3.02 o
  -7  -8   7       39.74       54.60      7.65 o
  -6  -8   7       49.36       60.31      9.26 o
  -5  -8   7       63.91       75.48      8.02 o
  -4  -8   7      323.71      327.55     12.02 o
  -3  -8   7      135.31      127.64      6.86 o
  -2  -8   7       12.32        7.71      3.29 o
  -1  -8   7      621.71      577.56     12.71 o
   0  -8   7      629.29      600.97     13.27 o
   1  -8   7       34.21       32.31      2.45 o
   2  -8   7      103.21      105.59      4.58 o
   3  -8   7      106.52      105.68      4.34 o
   4  -8   7       29.28       21.64      2.34 o
   5  -8   7       17.17       16.99      4.40 o
   6  -8   7        0.21        5.10      4.61 o
   7  -8   7        4.08        0.56      7.43 o
   8  -8   7        3.44       15.86      5.41 o
 -10  -7   7        3.63        1.03      5.97 o
  -9  -7   7       18.05       22.06      6.21 o
  -8  -7   7        9.41       14.31      4.92 o
  -7  -7   7       21.99       23.26      3.63 o
  -6  -7   7       78.83       85.24      9.75 o
  -5  -7   7      102.22       91.98      4.14 o
  -4  -7   7       69.12       99.02      6.31 o
  -3  -7   7      448.39      436.51     14.96 o
  -2  -7   7      234.90      221.71      8.35 o
  -1  -7   7      381.04      366.17      8.78 o
   0  -7   7       51.12       62.55      3.90 o
   1  -7   7       29.73       29.81      4.40 o
   2  -7   7      143.48      126.29      4.55 o
   3  -7   7      221.78      192.24      6.12 o
   4  -7   7       66.48       73.10      3.42 o
   5  -7   7       14.94       19.35      4.49 o
   6  -7   7       40.64       45.30      5.77 o
   7  -7   7        8.72        4.45      4.52 o
   8  -7   7        0.18       -2.70      4.89 o
 -10  -6   7        1.27       -4.77      5.99 o
  -9  -6   7        4.18       -5.43      5.43 o
  -8  -6   7        4.12        8.19      5.20 o
  -7  -6   7       11.62       17.15      5.08 o
  -6  -6   7       42.92       46.96      4.51 o
  -5  -6   7       33.52       28.28      2.41 o
  -4  -6   7      371.97      329.95     12.85 o
  -3  -6   7      577.16      544.10     18.40 o
  -2  -6   7      110.35      121.73      3.71 o
  -1  -6   7      675.04      673.91     11.53 o
   0  -6   7       82.02       75.44      4.30 o
   1  -6   7      218.42      211.46      5.96 o
   2  -6   7      144.20      137.26      4.45 o
   3  -6   7       39.62       41.16      3.42 o
   4  -6   7      112.30      102.46      4.01 o
   5  -6   7      124.06      119.09      7.53 o
   6  -6   7       15.84       15.27      4.50 o
   7  -6   7       22.17       21.44      8.90 o
   8  -6   7        1.55       10.02      4.95 o
 -10  -5   7        2.52       -4.37      6.33 o
  -9  -5   7       14.78        1.39      5.63 o
  -8  -5   7       11.54       24.29      5.88 o
  -7  -5   7       17.83       31.65      5.54 o
  -5  -5   7      119.65      132.06     16.28 o
  -4  -5   7      400.93      405.86     13.81 o
  -3  -5   7       66.18       69.30      4.84 o
  -2  -5   7       56.45       68.08      4.71 o
  -1  -5   7      110.46      116.26      3.44 o
   0  -5   7      296.94      296.39      7.29 o
   1  -5   7      102.14      103.56      3.56 o
   2  -5   7      298.89      315.26      7.90 o
   3  -5   7      313.79      316.69     10.60 o
   4  -5   7      281.63      267.27      7.24 o
   5  -5   7       45.60       35.87      4.82 o
   6  -5   7       37.93       21.08      4.74 o
   7  -5   7       17.63       20.70      4.76 o
   8  -5   7        3.22        2.28      4.71 o
 -10  -4   7        0.63       11.24      6.67 o
  -9  -4   7        0.29       -5.38      5.38 o
  -8  -4   7        6.77       -1.02      5.10 o
  -7  -4   7       74.39       79.18      6.61 o
  -6  -4   7      163.15      165.62      9.38 o
  -5  -4   7       47.67       40.33      5.03 o
  -4  -4   7      243.94      211.49      8.79 o
  -3  -4   7      144.47      135.78      6.59 o
  -2  -4   7       59.03       71.25      4.50 o
  -1  -4   7      539.44      530.73     12.45 o
   0  -4   7       30.12       37.33      2.76 o
   1  -4   7      401.44      404.77      9.57 o
   2  -4   7      842.77      829.08     18.19 o
   3  -4   7       60.13       59.36      2.96 o
   4  -4   7       40.20       40.35      2.14 o
   5  -4   7       85.75       73.07      5.92 o
   6  -4   7        6.20        3.93      4.03 o
   7  -4   7        4.08        1.66      4.22 o
   8  -4   7        4.67        4.07      4.71 o
 -10  -3   7        5.82       -5.58      5.58 o
  -9  -3   7        5.94        1.40      5.75 o
  -8  -3   7       20.75       23.25      5.89 o
  -7  -3   7       59.73       55.52      6.24 o
  -6  -3   7      205.42      191.78      9.82 o
  -5  -3   7      189.18      179.97      8.72 o
  -4  -3   7      486.58      502.77     11.03 o
  -3  -3   7      141.95      142.16      3.85 o
  -2  -3   7      217.20      207.59      5.22 o
  -1  -3   7      122.91      117.07      3.42 o
   0  -3   7      888.21      867.17     18.66 o
   1  -3   7      496.84      509.27     11.79 o
   2  -3   7      194.93      192.92      5.45 o
   3  -3   7      941.05      911.91     22.59 o
   4  -3   7      170.73      173.13      4.29 o
   5  -3   7        5.07        5.67      3.69 o
   6  -3   7       89.65       89.29      6.56 o
   7  -3   7       33.48       39.63      5.50 o
   8  -3   7        5.80       -4.37      4.37 o
 -10  -2   7        2.59        5.50      6.54 o
  -9  -2   7       22.26       13.96      6.18 o
  -8  -2   7       62.02       56.15      7.19 o
  -7  -2   7       86.83       78.05      6.92 o
  -6  -2   7       93.61      124.13      7.66 o
  -5  -2   7      248.35      244.78     10.37 o
  -4  -2   7      123.76      116.83      3.33 o
  -3  -2   7      138.43      131.59      3.92 o
  -2  -2   7      126.48      128.99      3.56 o
  -1  -2   7     1181.11     1222.31     21.33 o
   0  -2   7      227.09      236.11      5.92 o
   1  -2   7       95.09       88.74      3.49 o
   2  -2   7      663.46      637.94     14.76 o
   3  -2   7      319.53      310.08      6.58 o
   4  -2   7       67.19       72.05      3.56 o
   5  -2   7       97.70      105.25      6.71 o
   6  -2   7       34.53       29.03      4.49 o
   7  -2   7       13.93       24.72      4.81 o
   8  -2   7       32.20       28.52      5.57 o
   9  -2   7        6.59       10.93      5.27 o
 -10  -1   7        5.91        2.73      6.39 o
  -9  -1   7        0.83       -3.08      5.57 o
  -8  -1   7       11.57       21.11      5.48 o
  -7  -1   7      144.34      150.50      9.20 o
  -6  -1   7       22.05       21.04      4.47 o
  -5  -1   7        7.76        5.20      3.77 o
  -4  -1   7      105.32      109.95      3.39 o
  -3  -1   7      861.10      880.35     18.70 o
  -2  -1   7      630.86      559.66     12.35 o
  -1  -1   7      156.12      150.71      2.78 o
   0  -1   7     1001.00     1010.46     21.99 o
   1  -1   7      368.11      369.79     11.53 o
   2  -1   7       95.08       89.80      3.02 o
   3  -1   7      662.78      608.44      9.54 o
   4  -1   7       11.16       13.20      1.28 o
   5  -1   7        6.72        4.23      2.72 o
   6  -1   7       25.08       24.49      4.51 o
   7  -1   7        7.06       11.84      4.38 o
   8  -1   7        0.46        2.51      4.68 o
   9  -1   7        1.57        3.19      5.02 o
 -10   0   7       11.66       22.31      6.92 o
  -9   0   7       38.16       46.37      7.15 o
  -8   0   7       69.28       50.50      6.62 o
  -7   0   7       16.21       12.07      4.78 o
  -6   0   7        0.73       -3.85      3.85 o
  -5   0   7       19.69       10.80      3.89 o
  -4   0   7       51.49       46.47      2.14 o
  -3   0   7       15.56       13.66      2.57 o
  -2   0   7      181.59      195.64      4.94 o
  -1   0   7      719.84      690.79     10.67 o
   0   0   7      111.17      105.63      2.52 o
   1   0   7      392.08      430.67      7.95 o
   2   0   7      262.19      249.19      4.46 o
   3   0   7       29.64       25.68      1.44 o
   4   0   7        0.52        0.19      1.26 o
   5   0   7      240.94      241.37     12.18 o
   6   0   7       37.76       31.93      4.81 o
   7   0   7        7.38       15.05      4.62 o
   8   0   7       36.28       31.05      5.65 o
   9   0   7        0.03        5.19      5.49 o
 -10   1   7        5.88        8.68      6.77 o
  -9   1   7        0.51       -5.26      5.26 o
  -8   1   7       12.28        5.52      4.95 o
  -7   1   7      147.38      120.78      8.15 o
  -6   1   7       18.41       12.55      4.12 o
  -5   1   7        8.02        7.44      3.68 o
  -4   1   7      101.59      103.24      3.48 o
  -3   1   7      815.10      826.49     18.75 o
  -2   1   7      581.74      555.29     12.36 o
  -1   1   7      147.72      138.66      3.25 o
   0   1   7     1006.78     1034.46     22.00 o
   1   1   7      415.91      411.25     14.30 o
   2   1   7       95.40       92.34      3.25 o
   3   1   7      637.41      588.12      9.57 o
   4   1   7        8.72       11.31      1.27 o
   5   1   7        6.89        0.26      2.12 o
   6   1   7       24.87       40.34      3.34 o
   7   1   7        8.96        6.00      4.24 o
   8   1   7        0.49        6.31      4.81 o
   9   1   7        1.96       -1.91      4.82 o
 -10   2   7        2.36        3.38      6.76 o
  -9   2   7       22.43       34.05      2.91 o
  -8   2   7       62.91       75.12      3.84 o
  -7   2   7       86.21       82.52      4.91 o
  -6   2   7       99.76      125.85      3.63 o
  -5   2   7      244.80      244.71      5.56 o
  -4   2   7      103.81       88.58      2.38 o
  -3   2   7      135.79      129.39      3.52 o
  -2   2   7      117.68      120.75      2.95 o
  -1   2   7     1253.61     1241.28     18.64 o
   0   2   7      255.11      241.00      4.65 o
   1   2   7       93.68       92.84      2.37 o
   2   2   7      687.50      671.58     10.44 o
   3   2   7      328.88      329.75      5.68 o
   4   2   7       69.20       71.34      2.20 o
   5   2   7       93.82      100.93      4.42 o
   6   2   7       33.58       33.00      3.29 o
   7   2   7       14.98       11.23      4.59 o
   8   2   7       33.14       27.97      5.62 o
   9   2   7        6.87        5.58      5.29 o
 -10   3   7        6.04        0.09      3.99 o
  -9   3   7        5.97        9.76      2.46 o
  -8   3   7       19.04       27.04      2.43 o
  -7   3   7       61.16       67.39      3.86 o
  -6   3   7      199.80      198.78      5.02 o
  -5   3   7      168.11      161.03      5.08 o
  -4   3   7      476.75      462.99      9.16 o
  -3   3   7      125.99      112.77      2.87 o
  -2   3   7      203.55      204.14      3.75 o
  -1   3   7      116.33      121.94      2.32 o
   0   3   7      879.67      856.11     13.29 o
   1   3   7      516.61      525.28      8.44 o
   2   3   7      196.26      199.28      4.49 o
   3   3   7      902.98      863.66     13.72 o
   4   3   7      184.58      176.16      3.63 o
   5   3   7        4.93        5.89      2.33 o
   6   3   7       92.60      112.03      6.54 o
   7   3   7       35.01       20.05      4.87 o
   8   3   7        5.77       -2.35      4.66 o
 -10   4   7        0.38       -2.01      3.00 o
  -9   4   7        0.74       -3.05      3.05 o
  -8   4   7        6.93        8.78      1.80 o
  -7   4   7       68.54       65.88      2.46 o
  -6   4   7      167.84      178.09      3.92 o
  -5   4   7       47.55       50.40      1.94 o
  -4   4   7      229.24      200.31      3.99 o
  -3   4   7      144.75      132.58      4.22 o
  -2   4   7       62.70       64.87      2.13 o
  -1   4   7      581.31      581.59      8.04 o
   0   4   7       33.46       40.19      1.60 o
   1   4   7      407.77      410.03      6.85 o
   2   4   7      839.01      818.22     14.86 o
   3   4   7       71.21       64.62      2.51 o
   4   4   7       46.09       48.94      2.58 o
   5   4   7       88.82       95.15      4.42 o
   6   4   7        6.11       14.30      2.99 o
   7   4   7        4.55       -2.20      3.53 o
   8   4   7        4.17        3.14      4.84 o
 -10   5   7        2.37       -0.35      3.33 o
  -9   5   7       14.25       15.50      2.88 o
  -8   5   7       14.97       16.16      2.10 o
  -7   5   7       19.44       25.81      2.01 o
  -6   5   7      240.92      234.64      4.85 o
  -5   5   7      117.95      121.79      3.15 o
  -4   5   7      394.02      368.99      6.47 o
  -3   5   7       63.53       61.06      1.72 o
  -2   5   7       76.31       85.95      2.21 o
  -1   5   7      110.07      110.46      1.99 o
   0   5   7      293.97      302.10      4.69 o
   1   5   7       80.44       83.65      2.54 o
   2   5   7      302.55      311.67      6.43 o
   3   5   7      336.98      337.23      5.90 o
   4   5   7      301.16      277.70      5.91 o
   5   5   7       44.79       50.88      3.55 o
   6   5   7       37.70       38.27      3.55 o
   7   5   7       19.63       17.48      3.54 o
   8   5   7        3.15        8.44      5.30 o
 -10   6   7        1.64       -2.27      4.01 o
  -9   6   7        4.42        8.90      2.87 o
  -8   6   7        4.27        5.42      2.06 o
  -7   6   7        9.50        7.92      1.87 o
  -6   6   7       44.51       50.24      3.46 o
  -5   6   7       34.08       30.63      1.86 o
  -4   6   7      360.88      354.36      5.95 o
  -3   6   7      567.76      555.09      8.01 o
  -2   6   7      105.79      112.51      2.38 o
  -1   6   7      633.46      633.98      8.30 o
   0   6   7       66.15       59.66      1.75 o
   1   6   7      233.40      227.34      4.76 o
   2   6   7      136.95      128.83      3.62 o
   3   6   7       33.99       40.97      1.84 o
   4   6   7      115.59      107.71      3.20 o
   5   6   7      134.32      137.71      5.70 o
   6   6   7       18.12       12.96      3.19 o
   7   6   7       20.10       12.28      3.52 o
   8   6   7        1.04        0.67      5.23 o
 -10   7   7        3.45       -4.26      4.26 o
  -9   7   7       17.80       12.78      3.92 o
  -8   7   7       10.93       13.11      4.24 o
  -7   7   7       22.89       28.39      2.28 o
  -6   7   7       79.85       89.37      3.05 o
  -5   7   7      111.95      113.22      4.42 o
  -4   7   7       77.08       95.83      2.43 o
  -3   7   7      429.38      430.75      6.47 o
  -2   7   7      233.35      218.99      3.72 o
  -1   7   7      375.15      377.04      4.99 o
   0   7   7       64.95       68.75      2.17 o
   1   7   7       19.28       19.15      2.32 o
   2   7   7      135.53      127.92      3.63 o
   3   7   7      240.35      224.57      4.94 o
   4   7   7       72.15       72.43      2.61 o
   5   7   7       15.00        7.12      3.17 o
   6   7   7       38.45       42.95      4.05 o
   7   7   7        6.85        7.14      3.58 o
   8   7   7        0.13        7.19      5.21 o
 -10   8   7        4.92        1.60      4.51 o
  -9   8   7        5.02        5.85      3.47 o
  -8   8   7       16.00       13.35      2.93 o
  -7   8   7       40.68       41.22      2.64 o
  -6   8   7       48.34       55.30      4.02 o
  -5   8   7       65.63       70.13      2.68 o
  -4   8   7      306.37      301.00      5.06 o
  -3   8   7      133.38      126.84      3.15 o
  -2   8   7       13.28       16.63      1.32 o
  -1   8   7      587.78      554.12      8.70 o
   0   8   7      597.78      572.19      9.05 o
   1   8   7       33.67       32.41      1.60 o
   2   8   7       92.33       94.41      3.99 o
   3   8   7      115.76      113.31      3.41 o
   4   8   7       26.82       29.86      3.11 o
   5   8   7       14.29       17.83      3.11 o
   6   8   7        0.07        0.59      3.09 o
   7   8   7        3.28        5.12      3.50 o
   8   8   7        3.77        4.86      5.46 o
  -9   9   7        8.35       13.43      3.77 o
  -8   9   7        2.82        2.77      2.86 o
  -7   9   7        1.89        2.91      2.56 o
  -6   9   7       34.93       47.31      2.60 o
  -5   9   7       94.86       99.91      4.03 o
  -4   9   7       46.03       49.44      2.10 o
  -3   9   7      525.27      549.83      8.12 o
  -2   9   7      201.96      188.64      3.68 o
  -1   9   7      182.89      179.45      4.12 o
   0   9   7      380.24      393.60      5.84 o
   1   9   7      112.24      104.72      2.72 o
   2   9   7       33.56       36.87      2.17 o
   3   9   7       21.88       22.87      3.94 o
   4   9   7       16.14       12.25      3.02 o
   5   9   7       34.44       35.37      3.70 o
   6   9   7       20.60       23.93      3.81 o
   7   9   7        2.94        4.95      4.17 o
   8   9   7        2.07        2.63      5.35 o
  -9  10   7        2.80       -2.51      3.65 o
  -8  10   7        4.83        7.52      3.99 o
  -7  10   7       37.62       29.51      3.23 o
  -6  10   7       26.85       28.62      2.35 o
  -5  10   7       18.52       18.78      2.07 o
  -4  10   7      143.73      152.68      3.38 o
  -3  10   7       10.86       15.89      1.59 o
  -2  10   7       81.17       87.60      3.65 o
  -1  10   7      289.38      300.70      7.60 o
   0  10   7      164.43      144.58      3.69 o
   1  10   7       66.58       71.37      2.71 o
   2  10   7       42.95       49.39      2.39 o
   3  10   7       39.53       38.57      2.60 o
   4  10   7       31.13       24.58      3.42 o
   5  10   7       23.06       35.50      3.89 o
   6  10   7        1.29        2.69      3.34 o
   7  10   7       14.32       14.06      3.98 o
  -9  11   7        1.45       -4.85      4.85 o
  -8  11   7        4.93        1.31      6.06 o
  -7  11   7       11.12       19.34      3.77 o
  -6  11   7        8.81        9.90      2.72 o
  -5  11   7       68.95       77.49      4.24 o
  -4  11   7      106.41      110.13      3.20 o
  -3  11   7       61.74       72.55      2.50 o
  -2  11   7      203.71      189.77      4.77 o
  -1  11   7        4.49        5.19      3.29 o
   0  11   7      254.31      258.67      5.62 o
   1  11   7      355.00      350.46      7.03 o
   2  11   7       33.76       31.10      2.21 o
   3  11   7       18.24       23.61      2.94 o
   4  11   7        2.80       -2.80      2.80 o
   5  11   7       27.34       27.55      3.95 o
   6  11   7       14.28       10.42      3.85 o
   7  11   7        3.79       -3.58      3.58 o
  -9  12   7        5.21        1.49      5.37 o
  -8  12   7        3.91       -0.46      3.73 o
  -7  12   7        6.37        4.01      3.46 o
  -6  12   7       23.50       31.52      3.78 o
  -5  12   7        0.52        1.46      1.95 o
  -4  12   7       83.40      107.64      5.18 o
  -3  12   7       50.70       50.45      2.60 o
  -2  12   7        1.93        4.48      1.68 o
  -1  12   7      112.14      103.55      3.35 o
   0  12   7      200.28      195.62      6.12 o
   1  12   7       31.65       30.61      2.20 o
   2  12   7       28.49       25.65      2.12 o
   3  12   7       20.24       19.54      4.12 o
   4  12   7       41.75       44.15      4.15 o
   5  12   7       11.27       11.38      3.80 o
   6  12   7       10.19       10.02      3.77 o
   7  12   7        8.49       11.72      4.46 o
  -8  13   7        2.82        2.53      8.88 o
  -7  13   7        8.04       15.34      3.91 o
  -6  13   7        1.37       -1.63      3.31 o
  -5  13   7       29.57       31.87      2.82 o
  -4  13   7       34.45       35.44      2.70 o
  -3  13   7       59.71       58.36      2.95 o
  -2  13   7      198.90      186.90      5.05 o
  -1  13   7      148.35      148.90      4.39 o
   0  13   7      196.43      178.86      6.00 o
   1  13   7       52.62       46.41      3.99 o
   2  13   7        5.11        5.90      1.84 o
   3  13   7       92.34      108.41      7.28 o
   4  13   7       21.25       17.40      3.83 o
   5  13   7        5.23        4.49      3.60 o
   6  13   7        8.12       13.29      4.03 o
  -8  14   7        0.11       -1.88      5.19 o
  -7  14   7        2.83        0.81      3.69 o
  -6  14   7        5.51        6.79      3.54 o
  -5  14   7        0.42       11.91      4.36 o
  -4  14   7       51.01       59.69      4.28 o
  -3  14   7       95.50       99.51      3.88 o
  -2  14   7        1.55       -1.74      1.74 o
  -1  14   7       26.88       31.47      3.14 o
   0  14   7       37.95       35.09      3.64 o
   1  14   7        2.21       -0.66      4.49 o
   3  14   7       13.59       12.99      4.22 o
   4  14   7        8.89        6.25      3.66 o
   5  14   7       37.51       43.66      4.87 o
   6  14   7        6.03        9.68      4.27 o
  -7  15   7        0.15        5.61      6.46 o
  -6  15   7        3.17       -2.68      2.68 o
  -5  15   7       28.09       34.23      3.27 o
  -4  15   7        7.08        4.81      2.66 o
  -3  15   7       23.14       23.82      2.74 o
  -2  15   7       15.23       20.87      2.76 o
  -1  15   7        9.70        7.90      2.75 o
   0  15   7        5.84        2.97      2.78 o
   1  15   7        9.60       14.04      2.81 o
   4  15   7       44.90       55.87      5.05 o
   5  15   7       22.34       10.45      4.10 o
   6  15   7        6.27       10.77      5.61 o
  -7  16   7        1.95        2.60      4.20 o
  -6  16   7        9.31        7.79      3.16 o
  -5  16   7        1.11        3.78      2.77 o
  -4  16   7       20.07       28.61      3.15 o
  -3  16   7       40.13       56.27      3.78 o
  -2  16   7        2.34        2.71      2.92 o
  -1  16   7       41.70       52.12      3.82 o
   0  16   7        4.31        5.17      2.79 o
   1  16   7       39.16       16.99     20.61 o
   4  16   7        9.76       14.14      6.50 o
   5  16   7        7.59       23.62     10.53 o
  -6  17   7        2.40       -3.11      3.11 o
  -5  17   7       15.21       10.24      3.18 o
  -4  17   7        5.51       -2.32      3.30 o
  -3  17   7        2.33        4.70      4.83 o
  -2  17   7        2.47        0.92      3.27 o
  -1  17   7       12.83       19.01      3.32 o
   0  17   7       26.42       50.51      6.12 o
   1  17   7       53.30       50.04     24.61 o
   4  17   7        2.58        7.22      6.72 o
  -5  18   7        1.57       -0.98      5.23 o
  -4  18   7        0.24        0.97      6.14 o
  -3  18   7        0.85        2.05      3.26 o
  -2  18   7       10.02       11.01      4.82 o
  -1  18   7       15.17        6.87      4.99 o
   1  18   7        9.60       -2.76     20.69 o
   2  18   7       20.40       34.66     25.03 o
  -5  19   7        1.17        5.48      5.45 o
  -4  19   7        0.02        1.85      5.21 o
  -3  19   7        5.09       -4.92      4.92 o
  -2  19   7        8.84       13.16      5.51 o
  -1  19   7        6.83        0.73      4.82 o
  -3  20   7        0.19        3.64      5.34 o
  -2  20   7        1.87       -4.90      4.90 o
  -2 -20   8        3.23        6.16      4.92 o
  -1 -20   8       10.46        7.37      4.83 o
   0 -20   8        4.32        5.30      4.71 o
  -3 -19   8        3.73       -0.33      4.71 o
  -2 -19   8        1.52        5.81      4.62 o
  -1 -19   8        6.14        7.28      4.50 o
   0 -19   8       19.48       18.43      3.47 o
   1 -19   8        2.45        6.63      4.33 o
   2 -19   8        2.41        7.22      4.10 o
  -3 -18   8        0.07       -4.23      4.23 o
  -2 -18   8       17.50       18.98      4.64 o
  -1 -18   8        7.03       18.66      4.75 o
   0 -18   8       12.16       14.16      2.87 o
   1 -18   8       17.83       11.58      4.50 o
   2 -18   8        5.59        9.19      4.05 o
   3 -18   8        0.14       -2.84      2.84 o
  -3 -17   8        5.75       -0.74      4.04 o
  -2 -17   8        8.40       14.82      4.30 o
  -1 -17   8       15.01       18.29      4.52 o
   0 -17   8       16.33        7.22      3.97 o
   1 -17   8       10.81        4.32      4.07 o
   2 -17   8        0.76       -0.47      3.69 o
   3 -17   8       13.82       12.50      3.02 o
   4 -17   8        1.07        0.34      2.72 o
  -3 -16   8       15.78       19.93      4.45 o
  -2 -16   8       12.74        6.87      4.00 o
  -1 -16   8        5.88        8.92      6.20 o
   0 -16   8       11.82        2.53      2.95 o
   1 -16   8       25.25       19.50      4.18 o
   2 -16   8        4.20        3.07      2.88 o
   3 -16   8       12.28        4.61      2.77 o
   4 -16   8        0.40        2.97      2.60 o
  -3 -15   8        7.93        2.32      5.67 o
  -2 -15   8        4.94        9.56      2.89 o
  -1 -15   8        4.20        0.78      2.87 o
   0 -15   8        4.84       -2.37      2.69 o
   1 -15   8       11.63        5.42      2.78 o
   2 -15   8       28.36       27.70      3.30 o
   3 -15   8       55.44       54.48      6.30 o
   4 -15   8        0.71        2.90      2.60 o
   5 -15   8        1.34        4.12      5.61 o
  -5 -14   8       23.39       31.88      7.18 o
  -4 -14   8        5.31       11.01      4.76 o
  -3 -14   8        1.87        0.14      4.61 o
  -2 -14   8       37.05       42.57      3.50 o
  -1 -14   8        0.41        2.43      1.60 o
   0 -14   8       32.58       33.98      4.49 o
   1 -14   8       10.49       14.11      2.80 o
   2 -14   8        0.92       -2.02      2.70 o
   3 -14   8       18.51       21.07      3.04 o
   4 -14   8       37.16       44.02      5.88 o
   5 -14   8        2.48       -2.53      5.11 o
  -8 -13   8        0.18       20.09      4.93 o
  -6 -13   8       13.09       29.60      5.36 o
  -5 -13   8       17.40       -0.90      4.62 o
  -4 -13   8       21.53       -0.48      4.62 o
  -3 -13   8       57.42       49.88      5.80 o
  -2 -13   8       36.33       32.90      3.05 o
  -1 -13   8      106.42      105.95      3.31 o
   0 -13   8       16.15       27.81      3.45 o
   1 -13   8       11.26       13.64      2.66 o
   2 -13   8       34.09       34.87      3.34 o
   3 -13   8       25.70       25.00      3.08 o
   4 -13   8        0.21        1.25      2.48 o
   5 -13   8       19.76       21.02      5.84 o
   6 -13   8        5.19       16.73      6.09 o
  -8 -12   8        2.64       -2.12      3.28 o
  -7 -12   8        1.82        7.54      3.26 o
  -6 -12   8        8.92        6.10      4.74 o
  -5 -12   8       10.37        8.74      4.86 o
  -4 -12   8       37.66       22.28      4.94 o
  -3 -12   8       10.48        7.85      4.19 o
  -2 -12   8      139.07      133.41      5.18 o
  -1 -12   8      120.20      129.47      5.46 o
   0 -12   8       27.69       25.12      2.71 o
   1 -12   8       42.48       45.49      3.24 o
   2 -12   8       75.31       67.82      3.88 o
   3 -12   8        3.02        1.71      2.43 o
   4 -12   8       20.37       23.30      2.88 o
   5 -12   8        3.58       -1.23      4.99 o
   6 -12   8        6.73        7.45      5.80 o
  -9 -11   8        2.03        5.36      2.53 o
  -8 -11   8        0.58       -0.83      3.17 o
  -7 -11   8       19.22       27.16      3.60 o
  -6 -11   8       33.90       29.92      5.41 o
  -5 -11   8        3.50       -4.26      4.44 o
  -4 -11   8       60.67       74.11      6.34 o
  -3 -11   8      123.17      140.26      8.04 o
  -2 -11   8       89.84      105.56      5.43 o
  -1 -11   8      137.94      135.46      5.04 o
   0 -11   8      147.23      143.80      5.15 o
   1 -11   8       69.53       64.02      4.30 o
   2 -11   8       82.73       69.67      4.33 o
   3 -11   8       10.66        7.32      2.75 o
   4 -11   8        9.18       12.60      2.51 o
   5 -11   8        3.28        8.84      4.98 o
   6 -11   8        1.28        2.08      5.16 o
   7 -11   8        3.68        5.77      5.44 o
  -9 -10   8        0.37        6.83      3.44 o
  -8 -10   8        0.95       -2.46      3.02 o
  -7 -10   8       16.78       27.13      3.79 o
  -6 -10   8        5.44        6.12      2.88 o
  -5 -10   8        1.90       -1.71      4.49 o
  -4 -10   8       14.61        9.66      4.46 o
  -3 -10   8       47.82       51.83      5.24 o
  -2 -10   8      194.42      187.89      5.67 o
  -1 -10   8      278.57      271.53      7.40 o
   0 -10   8       30.28       32.04      5.36 o
   1 -10   8      122.78      139.70      8.25 o
   2 -10   8      266.92      294.76      8.02 o
   3 -10   8       51.75       49.89      3.35 o
   4 -10   8        9.48       13.56      2.42 o
   5 -10   8       13.93       19.01      5.15 o
   6 -10   8       36.10       24.35      5.65 o
   7 -10   8       11.53       13.65      5.56 o
  -9  -9   8        6.64       16.31      3.99 o
  -8  -9   8       13.54        9.82      3.22 o
  -7  -9   8        3.00        0.37      2.82 o
  -6  -9   8       38.73       43.25      6.03 o
  -5  -9   8       32.52       47.58      5.56 o
  -4  -9   8       64.26       77.37      6.09 o
  -3  -9   8      356.49      349.90     12.88 o
  -2  -9   8       23.24       19.11      2.28 o
  -1  -9   8      243.52      231.16      5.57 o
   0  -9   8      362.46      376.52      9.33 o
   1  -9   8       84.82       93.90      3.97 o
   2  -9   8       39.26       40.15      3.00 o
   3  -9   8       40.83       44.54      3.19 o
   4  -9   8        1.86        2.52      2.14 o
   5  -9   8        5.10        7.78      1.99 o
   6  -9   8       10.45       17.97      5.26 o
   7  -9   8        0.03       -3.35      5.41 o
  -9  -8   8        1.64       -5.27      5.27 o
  -8  -8   8        2.10        0.86      2.79 o
  -7  -8   8        1.01        3.85      4.48 o
  -6  -8   8       35.55       31.88      3.01 o
  -5  -8   8       38.90       36.21      5.30 o
  -4  -8   8      241.95      240.82     10.42 o
  -3  -8   8      244.97      236.07     10.26 o
  -2  -8   8      421.27      407.68      9.60 o
  -1  -8   8      420.82      410.73      9.57 o
   0  -8   8        8.09        6.44      1.90 o
   1  -8   8      434.11      438.10     26.00 o
   2  -8   8       98.65      104.24      4.31 o
   3  -8   8       42.68       37.94      2.94 o
   4  -8   8       49.29       49.08      5.18 o
   5  -8   8       41.72       54.67      2.74 o
   6  -8   8       11.50       10.08      5.14 o
   7  -8   8       10.30       11.19      4.91 o
 -10  -7   8        0.07       16.96      6.55 o
  -9  -7   8        6.08       12.27      6.10 o
  -8  -7   8        6.41       11.71      5.50 o
  -7  -7   8       11.64       11.17      2.70 o
  -6  -7   8       36.13       44.76      4.43 o
  -5  -7   8       79.39       90.59      6.75 o
  -4  -7   8      104.24      108.90      6.97 o
  -3  -7   8      369.74      358.40     13.58 o
  -2  -7   8      239.92      231.76      7.64 o
  -1  -7   8       81.09       81.71      3.14 o
   0  -7   8      363.14      361.20      8.69 o
   1  -7   8      355.43      350.12      8.96 o
   2  -7   8      175.01      181.11      5.76 o
   3  -7   8      155.62      150.31      5.43 o
   4  -7   8       14.56       14.51      2.25 o
   5  -7   8       57.10       72.03      3.22 o
   6  -7   8       18.78       14.85      5.06 o
   7  -7   8        4.46       -3.28      6.48 o
   8  -7   8        7.88       18.25      5.78 o
 -10  -6   8        3.62        8.03      6.43 o
  -9  -6   8        0.01        0.27      5.69 o
  -8  -6   8       10.71        0.33      5.17 o
  -7  -6   8       63.72       66.28      6.85 o
  -6  -6   8       54.68       68.00      6.37 o
  -5  -6   8      123.39      128.77      7.61 o
  -4  -6   8      194.28      170.37      9.08 o
  -3  -6   8      343.02      321.92     12.63 o
  -2  -6   8      295.36      282.25      6.95 o
  -1  -6   8      263.07      270.48      7.08 o
   0  -6   8      227.48      216.45      5.86 o
   1  -6   8      159.80      157.22      4.88 o
   2  -6   8      197.43      183.51      5.61 o
   3  -6   8       62.78       61.95      3.30 o
   4  -6   8       81.43       83.32      3.81 o
   5  -6   8       61.93       70.74      3.20 o
   6  -6   8        7.78       -3.93      3.93 o
   7  -6   8        2.03        1.56      4.45 o
   8  -6   8        6.58        9.97      5.22 o
 -10  -5   8        1.13        1.86      6.26 o
  -9  -5   8       11.41        5.78      6.08 o
  -8  -5   8        5.81       -0.66      5.11 o
  -7  -5   8       19.82       18.02      5.39 o
  -6  -5   8      130.82      125.11      8.36 o
  -5  -5   8       33.87       25.61      4.65 o
  -4  -5   8        3.23        2.21      3.64 o
  -3  -5   8      150.96      125.15      7.32 o
  -2  -5   8       59.18       63.60      2.85 o
  -1  -5   8      301.11      300.46      6.88 o
   0  -5   8      637.70      644.24     13.81 o
   1  -5   8       63.21       67.58      9.15 o
   2  -5   8      418.80      411.24     10.12 o
   3  -5   8      412.15      401.89      9.76 o
   4  -5   8       12.98       24.57      4.99 o
   5  -5   8       26.35       28.17      2.05 o
   6  -5   8       30.17       43.68      5.62 o
   7  -5   8       12.28       24.12      5.25 o
   8  -5   8        7.04        9.98      5.17 o
 -10  -4   8        4.86       28.71      7.14 o
  -9  -4   8        4.07        4.25      5.74 o
  -8  -4   8       15.62       21.45      5.82 o
  -7  -4   8       97.95      109.59      7.92 o
  -6  -4   8       10.84        8.83      4.61 o
  -5  -4   8       71.79       67.87      5.92 o
  -4  -4   8      340.15      351.51     12.53 o
  -3  -4   8       11.68       12.65      3.67 o
  -2  -4   8       57.44       67.79      3.05 o
  -1  -4   8      119.68      111.81      3.40 o
   0  -4   8      496.52      491.43     11.23 o
   1  -4   8      240.35      229.37      5.99 o
   2  -4   8      513.52      494.01     11.35 o
   3  -4   8       79.22       83.25      3.67 o
   4  -4   8       15.53       16.68      2.52 o
   5  -4   8        9.24       13.52      3.16 o
   6  -4   8        4.91       13.05      4.48 o
   7  -4   8        1.63        1.90      4.50 o
   8  -4   8        7.73       15.03      5.22 o
 -10  -3   8        2.21        6.87      6.45 o
  -9  -3   8        9.75       18.25      6.17 o
  -8  -3   8        1.62       -3.14      5.02 o
  -7  -3   8       17.13        7.11      5.01 o
  -6  -3   8      135.28      146.11      8.67 o
  -5  -3   8      176.25      182.77      9.08 o
  -4  -3   8       23.82       17.42      4.15 o
  -3  -3   8      129.93      128.59      6.35 o
  -2  -3   8       33.34       35.49      2.04 o
  -1  -3   8      312.27      297.47      6.71 o
   0  -3   8      232.12      224.74      5.71 o
   1  -3   8       67.01       63.08      2.93 o
   2  -3   8       82.74       83.97      4.09 o
   3  -3   8       86.94       85.57      5.43 o
   4  -3   8       21.66       24.42      2.06 o
   5  -3   8       61.97       64.63      5.79 o
   6  -3   8        7.74        7.00      4.31 o
   7  -3   8        1.82       -0.42      4.54 o
   8  -3   8        8.11       11.18      5.19 o
 -10  -2   8        7.21        4.12      6.42 o
  -9  -2   8        6.99       18.62      6.42 o
  -8  -2   8       10.85       15.58      5.68 o
  -7  -2   8       87.12       71.40      7.02 o
  -6  -2   8       12.35       17.00      4.90 o
  -5  -2   8       49.93       57.77      5.49 o
  -4  -2   8      247.73      268.22     10.74 o
  -3  -2   8      339.41      335.18     12.73 o
  -2  -2   8        3.44        3.43      1.36 o
  -1  -2   8      469.73      474.64      7.43 o
   0  -2   8      139.50      153.85      3.59 o
   1  -2   8       49.07       57.47      3.24 o
   2  -2   8      136.92      128.25      4.20 o
   3  -2   8       92.33       89.24      3.06 o
   4  -2   8      206.44      195.71      4.86 o
   5  -2   8       76.64       59.30      5.66 o
   6  -2   8       61.94       61.13      5.85 o
   7  -2   8       11.35        2.26      4.49 o
   8  -2   8        1.60        9.41      5.07 o
 -10  -1   8        0.53        4.67      6.63 o
  -9  -1   8       17.51       26.97      6.82 o
  -8  -1   8       33.73       29.21      5.93 o
  -7  -1   8        1.44       -1.20      4.85 o
  -6  -1   8      164.57      162.49      9.32 o
  -5  -1   8       10.65        6.41      3.82 o
  -4  -1   8      274.58      241.18      9.95 o
  -3  -1   8      452.99      436.27     10.12 o
  -2  -1   8      206.75      199.23      6.54 o
  -1  -1   8       42.89       40.76      1.37 o
   0  -1   8       96.72       90.25      2.33 o
   1  -1   8      177.71      180.99      5.02 o
   2  -1   8      128.17      123.75      3.42 o
   3  -1   8       31.68       27.10      1.96 o
   4  -1   8       22.34       25.33      3.50 o
   5  -1   8       90.69       88.19      6.54 o
   6  -1   8       12.66       25.37      4.66 o
   7  -1   8        4.23        3.11      4.58 o
   8  -1   8        0.48       11.27      5.18 o
 -10   0   8       14.30       25.58      7.18 o
  -9   0   8       10.69       12.48      6.26 o
  -8   0   8        2.56        0.59      5.23 o
  -7   0   8       37.97       47.44      6.47 o
  -6   0   8        2.60        1.07      3.99 o
  -5   0   8       22.33       39.12      4.97 o
  -4   0   8      176.92      167.17      8.05 o
  -3   0   8      347.45      312.37     10.58 o
  -2   0   8      115.61      112.10      3.51 o
  -1   0   8      955.81      912.24     16.19 o
   0   0   8        5.73        6.18      0.72 o
   1   0   8       44.86       37.37      1.42 o
   2   0   8       11.47       10.98      1.08 o
   3   0   8      628.69      598.47      9.63 o
   4   0   8      270.73      261.91      5.76 o
   5   0   8       44.05       41.67      4.93 o
   6   0   8      135.56      132.63      8.08 o
   7   0   8       12.30       18.90      4.85 o
   8   0   8        0.53        3.13      4.96 o
 -10   1   8        0.52       -6.27      6.27 o
  -9   1   8       17.92       27.58      6.80 o
  -8   1   8       30.64       46.23      6.39 o
  -7   1   8        1.56       14.47      5.17 o
  -6   1   8      165.65      176.10      7.85 o
  -5   1   8        8.45        6.97      4.17 o
  -4   1   8      261.08      237.03      9.93 o
  -3   1   8      458.30      452.59     10.22 o
  -2   1   8      213.00      210.41      7.28 o
  -1   1   8       45.21       43.06      1.75 o
   0   1   8       82.69       81.62      2.29 o
   1   1   8      183.06      174.59      5.16 o
   2   1   8      114.21      111.89      2.77 o
   3   1   8       24.82       24.13      1.48 o
   4   1   8       21.32       17.95      1.44 o
   5   1   8       94.50      109.10      6.74 o
   6   1   8       12.89       11.39      4.44 o
   7   1   8        4.31        6.64      4.62 o
   8   1   8        0.78       -2.71      4.53 o
 -10   2   8        7.39       13.29      6.62 o
  -9   2   8        7.21       -5.04      5.51 o
  -8   2   8       13.92       16.69      5.82 o
  -7   2   8       85.92       93.25      3.88 o
  -6   2   8       13.08       14.48      2.04 o
  -5   2   8       48.92       62.10      2.98 o
  -4   2   8      249.92      260.60      6.87 o
  -3   2   8      346.40      359.31      6.85 o
  -2   2   8        0.79        1.63      1.11 o
  -1   2   8      457.41      460.07      6.77 o
   0   2   8      147.21      148.28      3.18 o
   1   2   8       37.18       34.42      1.66 o
   2   2   8      121.29      112.46      2.85 o
   3   2   8       95.74       93.78      2.63 o
   4   2   8      182.95      179.01      3.90 o
   5   2   8       73.07       81.15      6.14 o
   6   2   8       64.24       57.23      5.89 o
   7   2   8       14.15       17.56      5.11 o
   8   2   8        1.72        0.23      4.91 o
 -10   3   8        2.31        8.51      7.06 o
  -9   3   8       10.44        7.34      2.10 o
  -8   3   8        1.01        6.41      2.20 o
  -7   3   8       15.85       14.40      3.14 o
  -6   3   8      131.08      141.79      3.43 o
  -5   3   8      174.08      175.81      5.18 o
  -4   3   8       18.76       19.37      1.80 o
  -3   3   8      103.20       96.19      2.92 o
  -2   3   8       28.39       33.08      1.54 o
  -1   3   8      287.48      271.99      4.39 o
   0   3   8      237.08      213.05      4.12 o
   1   3   8       69.63       75.13      2.58 o
   2   3   8       81.78       84.57      3.29 o
   3   3   8       68.92       66.21      2.27 o
   4   3   8       21.84       35.72      2.15 o
   5   3   8       68.21       64.77      3.84 o
   6   3   8        8.08       10.47      4.50 o
   7   3   8        1.66       10.20      4.67 o
   8   3   8        8.72       15.36      5.55 o
 -10   4   8        5.16        5.96      3.22 o
  -9   4   8        4.21       -2.96      2.96 o
  -8   4   8       15.92       20.45      2.14 o
  -7   4   8       96.30       97.42      3.42 o
  -6   4   8       10.18        5.49      1.51 o
  -5   4   8       81.53       79.20      2.55 o
  -4   4   8      336.68      324.43      5.86 o
  -3   4   8       12.91       10.10      1.09 o
  -2   4   8       41.08       52.62      1.98 o
  -1   4   8      101.63       98.99      2.27 o
   0   4   8      496.76      488.90      7.21 o
   1   4   8      227.29      207.85      4.86 o
   2   4   8      488.94      466.13      9.23 o
   3   4   8       88.28       94.44      2.72 o
   4   4   8       10.24        5.75      2.01 o
   5   4   8       10.13        6.42      2.58 o
   6   4   8        3.69        6.41      4.30 o
   7   4   8        0.82       -0.05      4.51 o
   8   4   8        7.26        8.71      5.25 o
 -10   5   8        1.29       -3.26      3.26 o
  -9   5   8       12.40        5.68      3.05 o
  -8   5   8        6.16        6.15      1.97 o
  -7   5   8       19.31       20.20      2.02 o
  -6   5   8      127.03      132.16      3.57 o
  -5   5   8       37.58       31.92      2.42 o
  -4   5   8        1.93        1.19      1.33 o
  -3   5   8      149.77      140.13      3.01 o
  -2   5   8       67.95       75.38      1.95 o
  -1   5   8      273.65      270.13      5.07 o
   0   5   8      604.99      594.30      9.76 o
   1   5   8       58.62       69.08      2.56 o
   2   5   8      426.72      417.86      8.26 o
   3   5   8      398.22      384.98      6.71 o
   4   5   8       12.83       21.49      1.87 o
   5   5   8       27.37       31.34      3.52 o
   6   5   8       31.99       41.94      5.70 o
   7   5   8       12.76       19.95      5.35 o
   8   5   8        6.10       11.50      5.52 o
 -10   6   8        3.52        3.56      4.32 o
  -9   6   8        0.01       -1.53      2.78 o
  -8   6   8       11.71       16.96      2.31 o
  -7   6   8       63.36       70.62      3.48 o
  -6   6   8       54.08       52.45      2.48 o
  -5   6   8      120.43      105.95      3.18 o
  -4   6   8      203.51      207.21      4.30 o
  -3   6   8      338.32      334.00      5.25 o
  -2   6   8      282.82      279.54      4.51 o
  -1   6   8      259.40      262.64      5.74 o
   0   6   8      217.08      209.37      4.12 o
   1   6   8      157.32      146.40      3.99 o
   2   6   8      185.92      180.15      4.49 o
   3   6   8       58.61       59.11      2.73 o
   4   6   8       94.39       88.91      3.06 o
   5   6   8       62.48       63.98      4.21 o
   6   6   8        6.53       -2.37      3.02 o
   7   6   8        2.27       11.83      5.26 o
   8   6   8        6.26       -4.22      4.97 o
 -10   7   8        0.09        5.64      4.48 o
  -9   7   8        6.58        8.05      3.71 o
  -8   7   8        6.03       10.64      2.75 o
  -7   7   8       13.08       14.22      2.17 o
  -6   7   8       43.39       50.75      2.52 o
  -5   7   8       83.22       89.03      2.94 o
  -4   7   8      109.48      112.58      2.73 o
  -3   7   8      370.73      368.65      5.77 o
  -2   7   8      235.65      229.97      3.95 o
  -1   7   8       73.33       73.44      1.87 o
   0   7   8      360.37      347.79      5.93 o
   1   7   8      350.41      363.50      9.13 o
   2   7   8      193.21      194.48      4.77 o
   3   7   8      160.03      171.29      3.86 o
   4   7   8       14.05       20.09      1.96 o
   5   7   8       52.92       61.61      4.21 o
   6   7   8       20.41       27.00      4.14 o
   7   7   8        4.72       14.49      5.22 o
   8   7   8        7.47        7.03      5.70 o
  -9   8   8        1.55       -0.34      3.12 o
  -8   8   8        3.02        0.20      2.75 o
  -7   8   8        1.09       -0.33      2.04 o
  -6   8   8       35.28       31.06      2.73 o
  -5   8   8       45.18       50.47      2.41 o
  -4   8   8      234.63      234.88      4.27 o
  -3   8   8      242.11      242.41      5.50 o
  -2   8   8      413.44      408.60      6.26 o
  -1   8   8      409.15      396.23      6.70 o
   0   8   8        7.03        4.70      1.34 o
   1   8   8      466.92      460.06      7.63 o
   2   8   8      103.12      111.67      4.05 o
   3   8   8       42.29       46.39      2.57 o
   4   8   8       52.39       54.57      2.43 o
   5   8   8       43.45       43.50      4.05 o
   6   8   8       12.83       15.05      3.63 o
   7   8   8       11.03        3.83      5.30 o
  -9   9   8        6.37        6.65      3.82 o
  -8   9   8       14.14        9.26      3.75 o
  -7   9   8        3.35        1.67      2.16 o
  -6   9   8       45.21       53.68      2.73 o
  -5   9   8       35.28       37.35      2.34 o
  -4   9   8       62.45       60.26      2.68 o
  -3   9   8      346.10      335.57      5.49 o
  -2   9   8       20.98       21.19      1.46 o
  -1   9   8      258.51      261.63      5.05 o
   0   9   8      373.87      373.16      7.49 o
   1   9   8       83.87       91.04      5.61 o
   2   9   8       32.15       37.28      2.82 o
   3   9   8       38.95       44.61      2.39 o
   4   9   8        1.91        2.12      3.02 o
   5   9   8        4.19        4.31      3.14 o
   6   9   8        9.43       14.72      3.73 o
   7   9   8        0.02       -0.66      5.03 o
  -9  10   8        0.31       -2.10      9.78 o
  -8  10   8        1.35        3.08      3.02 o
  -7  10   8       15.16       16.90      3.56 o
  -6  10   8        5.75        4.15      2.62 o
  -5  10   8        3.51        4.93      2.16 o
  -4  10   8       15.48       15.75      1.78 o
  -3  10   8       48.52       57.00      2.67 o
  -2  10   8      192.87      184.04      3.95 o
  -1  10   8      278.44      265.47      7.42 o
   0  10   8       28.07       33.69      2.98 o
   1  10   8      121.77      125.21      3.87 o
   2  10   8      266.25      274.95      6.31 o
   3  10   8       49.06       46.38      3.54 o
   4  10   8        9.28        9.32      3.02 o
   5  10   8       12.16        6.26      3.23 o
   6  10   8       36.55       32.28      4.45 o
   7  10   8       11.98        1.27      5.14 o
  -9  11   8        1.76       -4.68      4.68 o
  -8  11   8        0.56        4.99      3.63 o
  -7  11   8       18.17       13.70      3.37 o
  -6  11   8       33.00       35.28      3.02 o
  -5  11   8        2.60        8.98      2.37 o
  -4  11   8       59.61       69.71      2.83 o
  -3  11   8      128.36      138.06      3.57 o
  -2  11   8       94.19       95.90      3.33 o
  -1  11   8      130.15      128.11      4.98 o
   0  11   8      149.80      136.51      5.70 o
   1  11   8       71.60       74.40      3.73 o
   2  11   8       74.03       64.86      3.93 o
   3  11   8        7.73        8.06      2.30 o
   4  11   8        9.09        2.56      5.26 o
   5  11   8        3.66        4.73      5.59 o
   6  11   8        1.59        5.09      3.63 o
   7  11   8        3.67       10.94      5.62 o
  -8  12   8        2.46        2.79      3.84 o
  -7  12   8        2.07        6.01      3.55 o
  -6  12   8        9.29        7.63      2.82 o
  -5  12   8       12.91       20.38      3.69 o
  -4  12   8       32.58       32.66      2.50 o
  -3  12   8       11.53       10.26      1.96 o
  -2  12   8      151.79      160.32      5.61 o
  -1  12   8      129.76      133.05      5.08 o
   0  12   8       26.60       27.95      2.83 o
   1  12   8       35.94       35.77      2.94 o
   2  12   8       71.49       66.22      3.14 o
   3  12   8        2.94        6.88      2.15 o
   4  12   8       20.15       22.60      4.31 o
   5  12   8        3.68        6.30      3.56 o
   6  12   8        6.56        4.24      4.87 o
  -8  13   8        0.11       -0.10      4.03 o
  -7  13   8        6.12       -3.53      3.53 o
  -6  13   8       11.06       18.84      3.77 o
  -5  13   8       15.32       14.99      3.16 o
  -4  13   8       24.61       28.54      2.53 o
  -3  13   8       61.75       69.08      5.27 o
  -2  13   8       40.10       30.44      3.39 o
  -1  13   8      107.39      111.27      4.83 o
   0  13   8       21.06       24.65      2.85 o
   1  13   8       12.42       18.96      3.57 o
   2  13   8       35.99       36.78      3.09 o
   3  13   8       29.58       26.66      5.46 o
   4  13   8        0.25       -1.10      3.16 o
   5  13   8       21.54       28.36      8.63 o
   6  13   8        5.88       12.39      4.75 o
  -7  14   8        3.95       -3.67      3.67 o
  -6  14   8        2.24       -1.86      3.50 o
  -5  14   8       26.93       31.49      3.93 o
  -4  14   8        6.31        5.45      2.39 o
  -3  14   8        1.93       -2.60      2.60 o
  -2  14   8       43.71       48.24      3.66 o
  -1  14   8        1.09        2.11      3.18 o
   0  14   8       33.40       45.29      7.35 o
   1  14   8       10.51       10.01      2.57 o
   2  14   8        0.43       -0.53      4.96 o
   3  14   8       18.22       15.83     22.09 o
   4  14   8       40.09       64.08      5.62 o
   5  14   8        2.18       -0.77      3.74 o
   6  14   8        9.28       -0.92      5.43 o
  -7  15   8        1.49       -3.89      3.89 o
  -6  15   8        7.21       12.76      3.93 o
  -5  15   8        0.17        3.51      3.05 o
  -4  15   8        0.19       -3.12      3.12 o
  -3  15   8        7.43        2.53      3.10 o
  -2  15   8        4.48        7.09      3.00 o
  -1  15   8        5.96        8.99      3.01 o
   0  15   8        6.28       10.24      2.79 o
   1  15   8       12.36        5.81      2.58 o
   2  15   8       29.73       33.68     22.58 o
   3  15   8       56.02       59.39     27.16 o
   4  15   8        0.56        0.75      5.71 o
   5  15   8        1.97        5.06      6.22 o
  -6  16   8        4.34        4.65      3.72 o
  -5  16   8        6.67        5.24      3.71 o
  -4  16   8        3.50        2.95      3.58 o
  -3  16   8       15.27       15.42      3.67 o
  -2  16   8       12.26       20.95      3.63 o
  -1  16   8        4.36        2.90      3.05 o
   0  16   8       12.05        6.55      2.87 o
   1  16   8       28.70       20.21      3.69 o
   2  16   8        4.79       11.17     19.52 o
   3  16   8       11.26       13.35     21.04 o
   4  16   8        0.11       14.91      6.85 o
  -6  17   8        4.50        4.99      4.05 o
  -5  17   8        6.12       -0.55      4.94 o
  -4  17   8        5.40        6.77      3.94 o
  -3  17   8        4.38        8.51      3.67 o
  -2  17   8        7.90        7.41      5.66 o
  -1  17   8       16.44       31.37      5.73 o
   0  17   8       15.89       23.11      9.86 o
   2  17   8        0.59       -5.46     19.86 o
  -5  18   8        5.28        1.36      3.76 o
  -4  18   8        7.74       -1.53      3.62 o
  -3  18   8        0.15       -0.91      3.95 o
  -2  18   8       18.01       28.50      3.98 o
  -1  18   8        5.59        6.10      3.47 o
  -4  19   8        3.18       -1.90      5.39 o
  -3  19   8        3.93        1.42      5.09 o
  -2  19   8        1.44        5.65      5.25 o
  -1  19   8        6.38       10.99      5.61 o
  -2  20   8        3.36       14.01      5.53 o
  -3 -19   9        5.53        8.22      4.83 o
  -2 -19   9        0.24       15.54      5.06 o
  -1 -19   9        4.24       12.55      5.03 o
   0 -19   9        2.22        3.93      4.76 o
   1 -19   9        0.16        5.04      4.52 o
  -3 -18   9        5.15        2.67      4.55 o
  -2 -18   9        3.89        8.31      4.65 o
  -1 -18   9        1.21        1.00      4.60 o
   0 -18   9        4.33        8.33      4.67 o
   1 -18   9        2.08        5.10      4.45 o
   2 -18   9        1.00       -3.22      3.75 o
  -3 -17   9        1.70       -1.69      4.24 o
  -2 -17   9        2.44        3.66      3.96 o
  -1 -17   9       17.76       13.20      4.55 o
   0 -17   9        7.00        5.41      2.58 o
   1 -17   9        7.08        7.01      4.09 o
   2 -17   9        6.61        8.19      4.10 o
   3 -17   9        3.05        3.51      3.47 o
  -3 -16   9        8.50       -1.68      4.07 o
  -2 -16   9        6.21        3.87      4.04 o
  -1 -16   9       16.23       16.71      3.35 o
   0 -16   9       25.80       31.29      3.62 o
   1 -16   9       23.07       23.45      4.65 o
   2 -16   9        0.83       -1.97      3.76 o
   3 -16   9        1.91       -0.24      3.14 o
   4 -16   9        8.67       10.80      2.84 o
  -3 -15   9       12.77        9.06      3.20 o
  -2 -15   9        9.13        6.73      3.41 o
  -1 -15   9       37.92       43.72      3.94 o
   0 -15   9        0.91        1.15      3.02 o
   1 -15   9       43.44       42.21      5.00 o
   2 -15   9       28.69       27.51      4.47 o
   3 -15   9        6.28        0.87      4.98 o
   4 -15   9       13.10        9.60      2.72 o
  -5 -14   9       21.17       26.88      5.57 o
  -4 -14   9        1.55       -0.71      4.78 o
  -3 -14   9        8.51       14.86      3.39 o
  -2 -14   9       25.28       28.20      3.31 o
  -1 -14   9        4.31        0.72      2.79 o
   0 -14   9       35.14       31.66      6.75 o
   1 -14   9        2.91       12.43      3.92 o
   2 -14   9       17.83       13.08      3.81 o
   3 -14   9       21.50       21.73      3.25 o
   4 -14   9       29.22       26.89      3.16 o
   5 -14   9       10.29       21.32      6.47 o
  -7 -13   9       19.12       23.91      6.33 o
  -6 -13   9       22.92       17.72      5.19 o
  -5 -13   9        1.67        1.97      4.77 o
  -4 -13   9       14.41       25.43      5.28 o
  -3 -13   9       18.82       23.99      5.16 o
  -2 -13   9        7.35        6.99      2.73 o
  -1 -13   9       15.95       17.30      2.96 o
   0 -13   9        4.44        2.19      3.42 o
   1 -13   9       56.80       56.31      7.59 o
   2 -13   9       36.32       38.42      3.51 o
   3 -13   9        2.82       -2.32      4.23 o
   4 -13   9        4.32       -1.26      2.52 o
   5 -13   9       15.12       13.36      5.93 o
  -8 -12   9        3.14        3.78      5.36 o
  -7 -12   9        9.89        3.52      5.33 o
  -6 -12   9       13.29       11.71      5.02 o
  -5 -12   9       13.76       18.74      5.21 o
  -4 -12   9       22.91       35.58      5.42 o
  -3 -12   9       49.44       53.65      5.99 o
  -2 -12   9        9.97       11.86      2.54 o
  -1 -12   9       13.54       15.10      2.75 o
   0 -12   9      160.41      162.40      8.25 o
   1 -12   9       36.67       31.37      3.10 o
   2 -12   9       10.52       11.30      2.78 o
   3 -12   9       59.82       63.51      4.05 o
   4 -12   9        2.32        9.02      2.68 o
   5 -12   9        3.71       -5.25      5.25 o
   6 -12   9        5.03        0.53      5.67 o
  -8 -11   9        0.09        5.77      5.41 o
  -7 -11   9       12.85       18.18      5.82 o
  -6 -11   9        3.41        1.82      4.81 o
  -5 -11   9       33.71       29.85      5.61 o
  -4 -11   9        9.88       22.91      5.21 o
  -3 -11   9        1.50       11.44      4.43 o
  -2 -11   9      109.21      113.28      5.50 o
  -1 -11   9       55.55       72.89      3.97 o
   0 -11   9       20.90       17.06      3.59 o
   1 -11   9        9.72        8.38      2.53 o
   2 -11   9       18.26       18.53      2.85 o
   3 -11   9       12.03       10.37      2.75 o
   4 -11   9       25.72       27.91      3.06 o
   5 -11   9       20.01       30.27      6.29 o
   6 -11   9        0.26        3.87      5.56 o
  -9 -10   9        1.09        2.35      5.75 o
  -8 -10   9        2.20        7.10      5.61 o
  -7 -10   9        0.95       -0.10      5.26 o
  -6 -10   9       10.19        9.51      5.26 o
  -5 -10   9       22.28       25.68      5.61 o
  -4 -10   9       19.85       28.89      5.35 o
  -3 -10   9       15.27       15.05      4.42 o
  -2 -10   9       30.14       27.79      2.81 o
  -1 -10   9       29.91       30.25      2.92 o
   0 -10   9      206.18      221.60      6.65 o
   1 -10   9       41.57       48.32      3.21 o
   2 -10   9       20.09       21.06      6.67 o
   3 -10   9       37.51       37.00      3.26 o
   4 -10   9       22.29       19.72      2.78 o
   5 -10   9        9.29       14.16      5.29 o
   6 -10   9       13.44       22.20      5.93 o
  -9  -9   9        0.76        2.29      5.99 o
  -8  -9   9        7.86       -5.23      5.23 o
  -7  -9   9       16.81       22.18      5.79 o
  -6  -9   9        4.78       -4.58      4.58 o
  -5  -9   9       28.83       23.89      5.19 o
  -4  -9   9       39.56       49.59      5.67 o
  -3  -9   9       14.98       21.64      4.56 o
  -2  -9   9       41.80       36.91      4.87 o
  -1  -9   9       93.64       98.68      4.22 o
   0  -9   9       32.79       26.49      2.61 o
   1  -9   9       41.95       41.44      3.01 o
   2  -9   9       35.65       40.88      6.31 o
   3  -9   9       21.70       19.58      2.78 o
   4  -9   9       41.51       48.02      3.68 o
   5  -9   9       37.68       37.25      3.02 o
   6  -9   9        2.99        5.05      5.16 o
   7  -9   9        8.08        8.63      5.58 o
  -9  -8   9        0.61        4.58      5.94 o
  -8  -8   9        0.85        4.59      5.75 o
  -7  -8   9        6.22        6.70      5.26 o
  -6  -8   9       24.30       11.59      5.06 o
  -5  -8   9       33.22       22.12      5.24 o
  -4  -8   9      114.87       95.57      7.13 o
  -3  -8   9      176.50      158.86      8.78 o
  -2  -8   9       58.03       52.27      3.04 o
  -1  -8   9        6.29        6.80      2.23 o
   0  -8   9       45.31       52.76      3.03 o
   1  -8   9       89.08       86.04      4.00 o
   2  -8   9       16.16       12.14      2.45 o
   3  -8   9       85.32       93.72      4.22 o
   4  -8   9       15.28       24.50      2.75 o
   5  -8   9        4.13        5.83      1.96 o
   6  -8   9        6.90       13.71      5.28 o
   7  -8   9        0.95        9.00      5.21 o
  -9  -7   9        0.29       -4.04      5.76 o
  -8  -7   9        1.09       -5.37      5.37 o
  -7  -7   9        2.59        6.93      5.53 o
  -6  -7   9        5.92        8.84      5.14 o
  -5  -7   9       10.44        7.93      4.91 o
  -4  -7   9      101.53      104.61      7.27 o
  -3  -7   9        2.66        9.55      4.32 o
  -2  -7   9      120.22      120.03      4.59 o
  -1  -7   9      284.78      273.10      7.28 o
   0  -7   9       21.15       25.66      2.37 o
   1  -7   9      122.20      127.48      4.54 o
   2  -7   9      238.18      255.14      7.60 o
   3  -7   9       50.96       50.17      3.29 o
   4  -7   9       24.53       22.62      2.65 o
   5  -7   9       27.12       40.47      2.63 o
   6  -7   9        7.62        0.26      4.74 o
   7  -7   9        0.57       -3.95      4.64 o
  -9  -6   9        5.10       13.45      6.23 o
  -8  -6   9        9.17       11.26      5.89 o
  -7  -6   9        2.63       -1.65      5.04 o
  -6  -6   9       28.68       18.69      5.44 o
  -5  -6   9       15.89       10.74      4.85 o
  -4  -6   9       17.40       14.31      4.67 o
  -3  -6   9      112.54      120.92      7.24 o
  -2  -6   9       51.21       54.12      2.89 o
  -1  -6   9       43.78       48.95      6.49 o
   0  -6   9      260.59      255.64      8.45 o
   1  -6   9       74.76       77.62      4.38 o
   2  -6   9        9.52        7.47      2.25 o
   3  -6   9       51.82       67.23     11.18 o
   4  -6   9       41.15       44.68      3.13 o
   5  -6   9        1.62        3.33      1.92 o
   6  -6   9       13.99       13.08      5.14 o
   7  -6   9        1.27       -4.83      4.83 o
 -10  -5   9        3.01        8.16      6.70 o
  -9  -5   9        0.99        5.85      6.17 o
  -8  -5   9        1.73       -1.75      5.74 o
  -7  -5   9       41.59       37.16      6.22 o
  -6  -5   9       16.06       20.89      5.46 o
  -5  -5   9       23.29       23.33      5.12 o
  -4  -5   9       77.78       97.24      7.04 o
  -3  -5   9      115.10      117.10      7.37 o
  -2  -5   9      114.71      107.64      3.81 o
  -1  -5   9      479.03      445.29     10.65 o
   0  -5   9       12.32        9.98      3.94 o
   1  -5   9      189.43      208.03      5.82 o
   2  -5   9      166.28      173.29      5.61 o
   3  -5   9        5.64        6.83      2.19 o
   4  -5   9       15.94       15.72      2.02 o
   5  -5   9        2.47        7.95      1.98 o
   6  -5   9       16.07       14.14      4.83 o
   7  -5   9        1.58        5.47     10.19 o
 -10  -4   9        0.53        2.42      6.57 o
  -9  -4   9       15.99        6.82      6.39 o
  -8  -4   9       32.56       51.75      7.08 o
  -7  -4   9        7.95       12.32      5.50 o
  -6  -4   9      120.05      111.86      8.20 o
  -5  -4   9       82.12       81.09      6.81 o
  -4  -4   9       28.19       30.20      4.92 o
  -3  -4   9      154.59      155.07      8.49 o
  -2  -4   9      166.69      173.63      5.13 o
  -1  -4   9      384.26      391.68      7.80 o
   0  -4   9      658.98      647.64     14.32 o
   1  -4   9      385.31      389.17      9.35 o
   2  -4   9       13.38       15.14      2.27 o
   3  -4   9       96.13       99.97      4.17 o
   4  -4   9        2.79        1.92      2.51 o
   5  -4   9        1.50       -0.96      2.25 o
   6  -4   9       28.74       39.29      5.73 o
   7  -4   9       15.55       26.68      5.64 o
   8  -4   9        7.98       15.78      5.71 o
 -10  -3   9        2.45        6.18      6.56 o
  -9  -3   9        2.18        2.50      6.13 o
  -8  -3   9       12.07       14.60      5.97 o
  -7  -3   9       89.23       77.39      7.90 o
  -6  -3   9       48.84       41.03      5.93 o
  -5  -3   9        0.92       -0.46      4.27 o
  -4  -3   9      297.26      296.11     11.89 o
  -3  -3   9      709.12      702.42     23.34 o
  -2  -3   9      121.53      112.87      4.83 o
  -1  -3   9      459.53      441.57      8.57 o
   0  -3   9       63.31       64.02      2.95 o
   1  -3   9       71.21       75.15      4.53 o
   2  -3   9      408.13      425.78     10.17 o
   3  -3   9       30.82       27.68      2.15 o
   4  -3   9       88.28       75.59      6.12 o
   5  -3   9       16.58       22.52      2.12 o
   6  -3   9       32.84       33.99      5.38 o
   7  -3   9       10.18        6.26      4.85 o
   8  -3   9        6.25        4.87      5.15 o
 -10  -2   9        1.22        6.15      6.71 o
  -9  -2   9       14.26        3.26      6.27 o
  -8  -2   9        1.94        7.85      5.56 o
  -7  -2   9        3.98       13.94      5.33 o
  -6  -2   9       88.89      112.37      8.04 o
  -5  -2   9      112.93      101.95      7.16 o
  -4  -2   9       18.01       32.96      4.79 o
  -3  -2   9      746.12      723.52     23.62 o
  -2  -2   9      111.59       99.30      7.10 o
  -1  -2   9      107.90      110.47      3.15 o
   0  -2   9      268.46      243.82      6.25 o
   1  -2   9       74.37       80.92      3.34 o
   2  -2   9      141.07      133.60      4.64 o
   3  -2   9      154.94      149.37      4.23 o
   4  -2   9       29.72       24.91      2.35 o
   5  -2   9       20.42       25.76      2.04 o
   6  -2   9       32.17       36.30      5.27 o
   7  -2   9        2.67        2.80      4.84 o
   8  -2   9        1.48       11.36      5.41 o
 -10  -1   9        7.87        6.78      6.86 o
  -9  -1   9        9.35        0.88      5.97 o
  -8  -1   9        4.70       14.61      5.72 o
  -7  -1   9       48.19       44.84      6.72 o
  -6  -1   9        7.43       -3.31      4.67 o
  -5  -1   9       59.00       57.94      5.70 o
  -4  -1   9      775.99      742.77     24.48 o
  -3  -1   9      225.93      248.23      9.93 o
  -2  -1   9       23.59       23.11      2.90 o
  -1  -1   9      163.61      143.62      3.93 o
   0  -1   9      270.11      265.76      6.73 o
   1  -1   9       30.58       32.64      2.39 o
   2  -1   9       39.63       47.62      2.89 o
   3  -1   9       46.38       50.68      2.46 o
   4  -1   9       51.87       55.66      2.59 o
   5  -1   9      108.43      124.28      4.67 o
   6  -1   9       16.41       21.92      4.99 o
   7  -1   9        7.20        2.47      4.71 o
   8  -1   9       11.21       17.32      5.50 o
 -10   0   9        2.78       26.85      7.11 o
  -9   0   9        0.77        9.36      6.32 o
  -8   0   9        3.54        6.75      5.51 o
  -7   0   9        0.45       13.55      5.27 o
  -6   0   9       56.57       63.34      6.42 o
  -5   0   9      174.58      161.80      8.66 o
  -4   0   9       63.18       86.67      6.38 o
  -3   0   9      139.28      129.71      6.25 o
  -2   0   9     1141.42     1101.17     23.95 o
  -1   0   9      424.70      397.46      9.53 o
   0   0   9        8.56        0.31      1.58 o
   1   0   9        0.22       -1.34      1.34 o
   2   0   9      129.11      131.22      3.85 o
   3   0   9      111.73      116.14      3.67 o
   4   0   9        0.98        5.21      1.70 o
   5   0   9        2.10       12.09      4.37 o
   6   0   9       24.94       12.65      4.92 o
   7   0   9        0.08       -0.35      4.60 o
   8   0   9        0.01       13.96      5.30 o
 -10   1   9        7.48       -2.00      6.70 o
  -9   1   9       10.12        5.14      6.33 o
  -8   1   9        4.34       -5.03      5.03 o
  -7   1   9       47.89       66.29      6.85 o
  -6   1   9        9.12        1.45      2.84 o
  -5   1   9       62.47       54.34      5.77 o
  -4   1   9      787.58      742.05     24.53 o
  -3   1   9      228.40      228.09      6.09 o
  -2   1   9       27.86       30.73      4.28 o
  -1   1   9      173.00      138.86      4.46 o
   0   1   9      276.04      267.79      5.42 o
   1   1   9       29.86       27.99      1.39 o
   2   1   9       37.88       42.06      2.79 o
   3   1   9       46.10       43.74      3.05 o
   4   1   9       56.79       57.59      2.58 o
   5   1   9      106.98      108.68      7.19 o
   6   1   9       16.81       12.50      4.75 o
   7   1   9        7.27        7.02      4.84 o
   8   1   9       11.63        8.11      5.44 o
 -10   2   9        1.21        2.92      6.94 o
  -9   2   9       13.22       25.84      7.05 o
  -8   2   9        2.89        4.77      5.45 o
  -7   2   9        3.80        7.67      2.20 o
  -6   2   9       93.88      107.62      4.40 o
  -5   2   9      119.09      115.07      5.37 o
  -4   2   9       18.06       31.57      3.02 o
  -3   2   9      739.80      719.79     13.13 o
  -2   2   9      114.13      103.28      3.07 o
  -1   2   9      104.05       99.45      3.03 o
   0   2   9      255.42      238.41      5.64 o
   1   2   9       69.32       70.16      2.68 o
   2   2   9      133.08      127.30      3.14 o
   3   2   9      148.77      143.08      3.75 o
   4   2   9       25.71       25.85      2.20 o
   5   2   9       21.12       13.42      4.31 o
   6   2   9       33.81       30.10      5.41 o
   7   2   9        2.96       11.67      4.80 o
   8   2   9        1.24       -2.27      5.01 o
 -10   3   9        2.09       -3.62      6.61 o
  -9   3   9        2.71        5.74      2.09 o
  -8   3   9       12.64       11.05      2.47 o
  -7   3   9       92.45       99.29      3.45 o
  -6   3   9       52.59       52.21      2.41 o
  -5   3   9        0.97        1.52      2.45 o
  -4   3   9      310.31      292.57      6.29 o
  -3   3   9      733.72      705.41     11.20 o
  -2   3   9      131.67      132.98      5.34 o
  -1   3   9      467.86      442.76      7.47 o
   0   3   9       69.17       71.14      4.57 o
   1   3   9       64.60       68.27      2.64 o
   2   3   9      414.86      405.22      7.08 o
   3   3   9       29.47       33.05      1.81 o
   4   3   9       99.42       85.72      4.96 o
   5   3   9       15.18        3.84      4.15 o
   6   3   9       32.50       32.78      5.62 o
   7   3   9       11.43       25.17      5.63 o
   8   3   9        6.85       10.59      5.51 o
 -10   4   9        0.54       -0.89      6.68 o
  -9   4   9       16.14       17.87      3.21 o
  -8   4   9       34.39       37.93      3.61 o
  -7   4   9        7.61        6.15      1.80 o
  -6   4   9      123.92      125.09      3.48 o
  -5   4   9       83.95       84.55      2.74 o
  -4   4   9       27.92       23.49      2.08 o
  -3   4   9      169.52      188.18      3.83 o
  -2   4   9      183.83      180.56      3.76 o
  -1   4   9      380.77      381.38      6.70 o
   0   4   9      634.80      624.48     10.21 o
   1   4   9      373.96      375.93      7.68 o
   2   4   9       12.87        8.90      1.73 o
   3   4   9      105.46      105.43      3.03 o
   4   4   9        1.61        1.79      1.93 o
   5   4   9        1.59        2.00      4.18 o
   6   4   9       31.04       32.43      5.54 o
   7   4   9       16.37       13.59      5.43 o
   8   4   9        8.10       16.75      5.82 o
 -10   5   9        2.56        7.26      3.41 o
  -9   5   9        1.00        1.82      2.41 o
  -8   5   9        1.91       -1.35      1.98 o
  -7   5   9       43.32       50.45      2.60 o
  -6   5   9       14.59       18.52      1.95 o
  -5   5   9       26.22       22.96      1.89 o
  -4   5   9       86.70       91.99      2.82 o
  -3   5   9      120.83      112.09      2.61 o
  -2   5   9      106.52       99.01      2.79 o
  -1   5   9      477.94      444.39      7.58 o
   0   5   9       13.51        8.67      1.47 o
   1   5   9      188.78      186.68      5.78 o
   2   5   9      164.30      168.84      4.51 o
   3   5   9        5.18        4.12      1.44 o
   4   5   9       19.26       17.91      1.89 o
   5   5   9        2.31        7.47      4.48 o
   6   5   9       16.10       12.70      5.02 o
   7   5   9        0.97       -2.31      4.91 o
  -9   6   9        5.13        8.46      2.48 o
  -8   6   9        9.80       14.61      2.28 o
  -7   6   9        2.36        7.76      2.02 o
  -6   6   9       31.68       33.57      2.25 o
  -5   6   9       20.26       14.20      1.86 o
  -4   6   9       16.99       19.97      1.76 o
  -3   6   9      117.98      127.20      3.97 o
  -2   6   9       62.38       62.51      2.29 o
  -1   6   9       47.71       51.42      2.34 o
   0   6   9      243.51      222.89      5.32 o
   1   6   9       84.07       86.93      4.86 o
   2   6   9       11.20       10.07      1.80 o
   3   6   9       58.79       70.73      2.53 o
   4   6   9       42.55       54.49      4.36 o
   5   6   9        1.28       -2.55      4.31 o
   6   6   9       10.81       17.27      5.21 o
   7   6   9        1.60        5.21      4.85 o
  -9   7   9        0.34       -2.93      2.93 o
  -8   7   9        1.30        2.49      2.26 o
  -7   7   9        2.30        2.43      2.12 o
  -6   7   9        6.08        5.45      1.94 o
  -5   7   9        9.06        8.67      1.77 o
  -4   7   9       96.70       91.91      2.97 o
  -3   7   9        3.86        3.74      1.22 o
  -2   7   9      118.54      117.49      2.67 o
  -1   7   9      267.09      256.73      5.77 o
   0   7   9       21.89       22.29      1.99 o
   1   7   9      104.53      105.55      2.98 o
   2   7   9      233.88      235.02      5.73 o
   3   7   9       52.32       50.29      2.23 o
   4   7   9       21.30       24.32      2.08 o
   5   7   9       22.56       31.02      4.19 o
   6   7   9        7.51        0.86      4.95 o
   7   7   9        0.76        6.40      5.22 o
  -9   8   9        0.58        0.04      3.12 o
  -8   8   9        1.58        5.01      2.43 o
  -7   8   9        6.08        6.30      2.26 o
  -6   8   9       22.19       26.11      2.32 o
  -5   8   9       38.59       32.31      2.28 o
  -4   8   9      114.59      103.05      4.69 o
  -3   8   9      171.36      163.32      3.46 o
  -2   8   9       58.99       62.29      2.71 o
  -1   8   9        7.26        5.83      1.98 o
   0   8   9       51.89       60.80      3.73 o
   1   8   9      102.28      101.37      3.00 o
   2   8   9       14.31       19.28      2.00 o
   3   8   9       79.25       81.86      2.83 o
   4   8   9       14.17       14.38      1.95 o
   5   8   9        4.84        4.90      3.24 o
   6   8   9        5.18       12.46      5.38 o
   7   8   9        0.82        2.37      5.61 o
  -9   9   9        0.82       -3.17      3.17 o
  -8   9   9        8.52       11.20      2.65 o
  -7   9   9       18.05       18.21      3.09 o
  -6   9   9        5.95        1.76      2.03 o
  -5   9   9       28.05       25.53      2.16 o
  -4   9   9       34.78       38.92      2.12 o
  -3   9   9       13.19       11.39      1.56 o
  -2   9   9       46.40       46.13      2.40 o
  -1   9   9       90.69       88.25      6.53 o
   0   9   9       35.05       37.97      2.99 o
   1   9   9       44.72       44.65      3.04 o
   2   9   9       37.55       38.85      2.40 o
   3   9   9       21.81       15.97      2.52 o
   4   9   9       37.44       41.07      2.40 o
   5   9   9       34.92       39.55      4.09 o
   6   9   9        2.99        8.83      5.52 o
   7   9   9        9.01       -5.38      5.38 o
  -9  10   9        0.90       -4.66      4.66 o
  -8  10   9        1.44        6.73      3.13 o
  -7  10   9        0.78        1.19      2.67 o
  -6  10   9        9.41       14.66      2.71 o
  -5  10   9       19.52       24.45      2.62 o
  -4  10   9       19.97       21.19      1.89 o
  -3  10   9       17.87       20.93      1.84 o
  -2  10   9       31.41       33.37      2.83 o
  -1  10   9       31.31       41.54      3.11 o
   0  10   9      213.77      224.02      9.18 o
   1  10   9       43.13       45.30      4.35 o
   2  10   9       20.42       20.33      2.25 o
   3  10   9       34.02       40.29      2.98 o
   4  10   9       19.92       15.22      3.40 o
   5  10   9        9.61       12.23      3.67 o
   6  10   9       13.84       17.35      5.63 o
  -8  11   9        0.19       -4.41      6.21 o
  -7  11   9       10.75       10.82      3.13 o
  -6  11   9        2.84        7.23      3.61 o
  -5  11   9       36.83       32.31      2.82 o
  -4  11   9       13.19       19.71      3.08 o
  -3  11   9        2.03        1.79      2.36 o
  -2  11   9      119.49      110.53      4.75 o
  -1  11   9       56.82       66.79      3.76 o
   0  11   9       22.71       20.25      2.98 o
   1  11   9       11.33       10.93      2.62 o
   2  11   9       16.42       19.61      2.59 o
   3  11   9       11.46        1.91      2.20 o
   4  11   9       28.87       38.87      5.26 o
   5  11   9       20.45       29.36      8.25 o
   6  11   9        0.23       10.87      5.50 o
  -8  12   9        2.81       10.97      4.02 o
  -7  12   9        9.46        1.14      3.08 o
  -6  12   9       11.91        8.04      2.78 o
  -5  12   9       13.59        6.24      3.00 o
  -4  12   9       22.90       24.36      3.08 o
  -3  12   9       52.25       57.07      3.72 o
  -2  12   9        7.58        4.08      2.56 o
  -1  12   9       12.86       13.49      2.72 o
   0  12   9      153.47      169.29      6.07 o
   1  12   9       33.29       30.92      3.11 o
   2  12   9       11.98        9.37      2.46 o
   3  12   9       58.76       59.30      4.32 o
   4  12   9        2.87        4.34      3.39 o
   5  12   9        3.48        1.19      3.66 o
   6  12   9        4.77       10.77      5.44 o
  -8  13   9        1.85        3.73      4.42 o
  -7  13   9       17.42       20.24      4.20 o
  -6  13   9       22.82       20.86      5.52 o
  -5  13   9        2.23        5.24      2.87 o
  -4  13   9       14.09       22.93      3.17 o
  -3  13   9       20.87       25.45      3.20 o
  -2  13   9        5.12        2.73      4.40 o
  -1  13   9       13.96       15.88      3.01 o
   0  13   9        4.96        8.99      2.80 o
   1  13   9       60.10       70.75      4.36 o
   2  13   9       32.35       32.31      3.83 o
   4  13   9        5.58        4.69      5.57 o
   5  13   9       15.49       41.40      6.75 o
  -7  14   9        3.82       -3.97      5.31 o
  -6  14   9        7.01        3.98      5.09 o
  -5  14   9       19.89       20.04      3.62 o
  -4  14   9        1.60        4.34      3.11 o
  -3  14   9        7.61        3.69      4.65 o
  -2  14   9       24.96       21.05      3.44 o
  -1  14   9        3.77        3.22      5.16 o
   0  14   9       33.96       36.40      8.79 o
   1  14   9        2.07       -0.44      3.28 o
   2  14   9       18.10       16.50      3.60 o
   4  14   9       29.22       19.18      6.62 o
   5  14   9        9.65        1.91      6.00 o
  -7  15   9        3.11       -5.36      5.36 o
  -6  15   9        7.32        1.47      5.56 o
  -5  15   9        5.44       16.67      3.77 o
  -4  15   9       30.93       34.94      4.06 o
  -3  15   9       11.55       14.37      4.02 o
  -2  15   9        8.98        4.61      3.12 o
  -1  15   9       36.43       41.92      3.84 o
   0  15   9        0.70       -2.73      2.73 o
   1  15   9       45.27       51.30      4.55 o
   4  15   9       11.85       11.44      6.42 o
  -6  16   9        4.87       -3.43      5.36 o
  -5  16   9        8.93       14.25      4.19 o
  -4  16   9        0.94        2.42      3.64 o
  -3  16   9        7.10        1.29      3.53 o
  -2  16   9        4.61        0.27      4.84 o
  -1  16   9       17.01       13.07      3.36 o
   0  16   9       27.96       26.29      3.47 o
   1  16   9       25.05       15.48      3.96 o
  -5  17   9        1.51       -0.99      3.77 o
  -4  17   9       10.40       10.48      4.16 o
  -3  17   9        1.31        2.54      3.73 o
  -2  17   9        2.98        6.27      4.90 o
  -1  17   9       17.60       28.79      3.97 o
   0  17   9        6.85       -0.60      3.17 o
  -4  18   9        2.47        7.27      4.28 o
  -3  18   9        4.08        1.68      3.96 o
  -2  18   9        4.61        5.22      3.89 o
  -1  18   9        1.16       -2.97      3.85 o
  -3  19   9        5.60       10.58      3.93 o
  -2  19   9        0.24        3.77      3.84 o
  -1  19   9        4.77       -2.27      6.64 o
  -3 -18  10        4.60       10.10      4.80 o
  -2 -18  10        1.76       -1.26      4.60 o
  -1 -18  10        7.61       27.27      5.45 o
   0 -18  10       12.83       17.90      5.13 o
   1 -18  10        3.03       13.82      4.97 o
  -3 -17  10       12.84       13.10      4.82 o
  -2 -17  10       15.92       10.20      4.78 o
  -1 -17  10        1.11       -4.20      4.20 o
   0 -17  10        7.23       15.50      4.77 o
   1 -17  10        5.69        5.39      3.59 o
   2 -17  10        0.91        1.46      3.99 o
  -3 -16  10       16.21        9.98      4.61 o
  -2 -16  10        6.85       10.14      4.70 o
  -1 -16  10        3.87        4.54      3.24 o
   0 -16  10        6.35        5.16      3.36 o
   1 -16  10        1.61        4.29      4.26 o
   2 -16  10        4.56        1.14      3.85 o
   3 -16  10        5.28        2.60      3.71 o
  -4 -15  10        4.45        2.12      6.43 o
  -3 -15  10       14.44       10.85      5.58 o
  -2 -15  10        9.09       12.17      3.42 o
  -1 -15  10       12.20       15.55      3.93 o
   0 -15  10        6.50       10.09      3.35 o
   1 -15  10        3.65       13.32      4.30 o
   2 -15  10        0.82       -3.65      3.65 o
   3 -15  10        0.43       -3.50      3.50 o
   4 -15  10        1.96        1.75      3.21 o
  -5 -14  10        1.30        9.13      5.58 o
  -4 -14  10       11.64       -5.25      5.27 o
  -3 -14  10       15.99       10.63      5.23 o
  -2 -14  10        6.19        2.20      2.93 o
  -1 -14  10        5.27        7.43      4.04 o
   0 -14  10        7.60        1.52      3.08 o
   1 -14  10        8.70       16.71      4.31 o
   2 -14  10       10.70        3.07      3.77 o
   3 -14  10        5.77       -6.95      8.97 o
   4 -14  10        1.92        3.26      2.76 o
  -7 -13  10        0.08       12.15      5.48 o
  -6 -13  10        0.93        0.13      5.11 o
  -5 -13  10       10.57       -5.15      5.15 o
  -4 -13  10       17.19       13.42      5.49 o
  -3 -13  10        3.07       19.82      5.23 o
  -2 -13  10       10.46       10.86      3.04 o
  -1 -13  10       21.16       27.35      3.39 o
   0 -13  10        3.92        4.97      3.35 o
   1 -13  10       11.67       19.43      4.23 o
   2 -13  10       16.87       28.02      4.23 o
   3 -13  10       22.97       36.20      3.64 o
   4 -13  10       11.00        9.44      4.23 o
   5 -13  10        0.62       -0.09      5.83 o
  -8 -12  10        1.13        9.00      5.85 o
  -7 -12  10        4.80        9.63      5.45 o
  -6 -12  10       14.73       16.26      5.78 o
  -5 -12  10        3.11       -2.01      5.08 o
  -4 -12  10        6.76       18.77      5.47 o
  -3 -12  10       13.48       14.76      5.00 o
  -2 -12  10       61.26       55.98      3.74 o
  -1 -12  10       63.76       68.76      4.14 o
   0 -12  10       14.62       14.99      3.95 o
   1 -12  10       22.58       17.89      4.11 o
   2 -12  10       40.87       43.89      3.66 o
   3 -12  10       13.93       16.60      4.91 o
   4 -12  10        2.95       -1.26      2.61 o
   5 -12  10        4.16        7.84      6.05 o
  -8 -11  10        8.06       -5.23      5.23 o
  -7 -11  10        8.46       22.65      6.16 o
  -6 -11  10        2.52       14.05      5.52 o
  -5 -11  10        1.78       23.22      5.78 o
  -4 -11  10       17.40       29.81      5.88 o
  -3 -11  10       11.05       -0.24      4.35 o
  -2 -11  10        2.07        2.22      2.86 o
  -1 -11  10        0.50       -0.48      2.55 o
   0 -11  10       21.89        8.82      3.59 o
   1 -11  10       53.73       71.69      5.50 o
   2 -11  10        7.13       14.21      3.76 o
   3 -11  10       18.57       26.02      3.21 o
   4 -11  10       17.43       23.98      3.11 o
   5 -11  10        0.77       11.17      5.82 o
  -8 -10  10        5.85       -3.21      5.35 o
  -7 -10  10       10.57       14.24      5.68 o
  -6 -10  10       29.84       27.62      6.36 o
  -5 -10  10       28.99       28.46      5.83 o
  -4 -10  10       45.25       38.62      5.92 o
  -3 -10  10       21.32       24.93      5.18 o
  -2 -10  10        3.97       -2.86      2.86 o
  -1 -10  10       15.71       24.12      2.92 o
   0 -10  10       21.76       19.43      3.82 o
   1 -10  10       26.21       25.79      4.80 o
   2 -10  10       57.37       54.06      3.67 o
   3 -10  10        4.48        1.94      2.71 o
   4 -10  10        2.81        1.15      2.51 o
   5 -10  10        6.51       16.39      5.69 o
   6 -10  10        5.13       -5.28      5.28 o
  -9  -9  10        2.05        5.24      6.08 o
  -8  -9  10        2.63       -5.37      5.62 o
  -7  -9  10        4.45        8.11      5.65 o
  -6  -9  10        4.25        5.93      5.54 o
  -5  -9  10       36.12       28.03      5.87 o
  -4  -9  10       51.90       63.32      6.72 o
  -3  -9  10        6.68        6.36      4.49 o
  -2  -9  10        4.30        2.36      2.49 o
  -1  -9  10        2.23       -1.08      2.33 o
   0  -9  10       35.08       42.56      4.30 o
   1  -9  10       22.54       23.57      2.79 o
   2  -9  10       15.19       15.55      2.75 o
   3  -9  10       83.51       79.82      4.33 o
   4  -9  10       27.46       31.06      3.14 o
   5  -9  10        7.01       13.87      5.22 o
   6  -9  10        7.69       15.81      5.73 o
  -9  -8  10       10.28       10.39      6.17 o
  -8  -8  10        5.74        6.95      5.87 o
  -7  -8  10        3.70        3.35      5.49 o
  -6  -8  10       32.86       29.29      6.11 o
  -5  -8  10       12.86        0.57      4.99 o
  -4  -8  10       32.82       25.66      5.65 o
  -3  -8  10       50.75       44.63      5.50 o
  -2  -8  10       79.68       65.11      3.64 o
  -1  -8  10      175.93      164.86      5.96 o
   0  -8  10       27.96       32.87      3.74 o
   1  -8  10       38.67       39.53      3.62 o
   2  -8  10      128.69      144.89      5.46 o
   3  -8  10       14.53       17.35      2.85 o
   4  -8  10        4.59        2.07      2.45 o
   5  -8  10       36.68       52.10      3.46 o
   6  -8  10        6.00        6.87      5.09 o
  -9  -7  10        0.10        2.10      5.88 o
  -8  -7  10        3.00        9.45      5.99 o
  -7  -7  10       21.96       14.33      5.78 o
  -6  -7  10        7.71        4.39      5.52 o
  -5  -7  10       48.10       36.34      5.88 o
  -4  -7  10       39.71       32.59      5.48 o
  -3  -7  10       54.14       60.12      6.28 o
  -2  -7  10       66.83       68.21      4.34 o
  -1  -7  10       89.06       94.63      4.30 o
   0  -7  10      211.55      226.81      9.11 o
   1  -7  10       84.58      102.51      9.12 o
   2  -7  10      101.63      101.43      7.00 o
   3  -7  10      107.59      117.73      4.86 o
   4  -7  10       49.47       55.40      3.49 o
   5  -7  10        8.34       10.59      2.26 o
   6  -7  10       12.17       19.36      5.69 o
   7  -7  10        0.62        6.64      5.55 o
  -9  -6  10        5.21       -1.11      5.94 o
  -8  -6  10        0.62       14.00      6.04 o
  -7  -6  10        6.82       11.32      5.88 o
  -6  -6  10        7.05        8.17      5.52 o
  -5  -6  10       60.92       49.28      6.23 o
  -4  -6  10       63.33       66.41      6.36 o
  -3  -6  10       21.72       19.54      4.62 o
  -2  -6  10        2.19       -2.52      2.52 o
  -1  -6  10      147.14      147.77      5.29 o
   0  -6  10       92.93       87.02      5.11 o
   1  -6  10       64.26       66.10      4.04 o
   2  -6  10      152.21      155.30      7.25 o
   3  -6  10       53.44       48.33      3.32 o
   4  -6  10       14.10       14.57      5.37 o
   5  -6  10       52.78       61.15      3.35 o
   6  -6  10       15.66       15.77      5.60 o
   7  -6  10        3.59       23.06      5.97 o
  -9  -5  10        3.38        1.14      5.94 o
  -8  -5  10        8.51       18.80      6.42 o
  -7  -5  10       46.98       47.49      6.95 o
  -6  -5  10        0.26       -1.00      5.31 o
  -5  -5  10       17.54       11.76      5.31 o
  -4  -5  10        9.01        7.52      4.43 o
  -3  -5  10      176.49      179.43      9.33 o
  -2  -5  10      198.04      194.37      5.94 o
  -1  -5  10       38.66       42.87      2.94 o
   0  -5  10      178.89      177.20      6.70 o
   1  -5  10       98.40      110.80      4.24 o
   2  -5  10      115.39      102.73      8.34 o
   3  -5  10        9.51        4.74      3.22 o
   4  -5  10        1.91       -1.52      2.28 o
   5  -5  10        2.94        6.05      2.11 o
   6  -5  10       25.12       17.12      5.53 o
   7  -5  10        8.52       20.49      5.76 o
  -9  -4  10        3.99        4.84      6.08 o
  -8  -4  10        2.89       -2.58      5.59 o
  -7  -4  10        9.56       14.71      6.04 o
  -6  -4  10       10.47        0.98      5.10 o
  -5  -4  10       17.00        9.11      4.57 o
  -4  -4  10       22.28       25.89      4.98 o
  -3  -4  10        2.19       -2.44      3.59 o
  -2  -4  10      123.96      124.00      6.41 o
  -1  -4  10      368.01      328.08      8.78 o
   0  -4  10      275.35      273.23      7.29 o
   1  -4  10       50.16       51.97      3.02 o
   2  -4  10       95.82       96.70      4.03 o
   3  -4  10       30.68       20.20      2.74 o
   4  -4  10        4.17        8.98      2.11 o
   5  -4  10       33.90       45.31      2.85 o
   6  -4  10        0.59       -3.56      4.75 o
   7  -4  10        5.77        7.61      5.38 o
 -10  -3  10        3.17        6.26      7.20 o
  -9  -3  10        0.14       -5.72      5.72 o
  -8  -3  10       11.27        7.72      6.04 o
  -7  -3  10       28.93       26.76      6.24 o
  -6  -3  10       43.18       31.58      5.95 o
  -5  -3  10       66.90       63.83      6.48 o
  -4  -3  10       37.22       36.34      5.05 o
  -3  -3  10       35.99       34.80      4.94 o
  -2  -3  10      155.76      138.34     14.44 o
  -1  -3  10       57.91       70.00      3.36 o
   0  -3  10      134.46      141.91      4.49 o
   1  -3  10      177.43      185.91      5.60 o
   2  -3  10      202.26      199.94      6.03 o
   3  -3  10       76.39       69.72      3.01 o
   4  -3  10        2.14        5.48      1.94 o
   5  -3  10        2.55        4.29      1.99 o
   6  -3  10        7.39       11.26      5.28 o
   7  -3  10        4.63        8.59      5.47 o
 -10  -2  10        0.35       -0.58      6.69 o
  -9  -2  10       10.59       -2.42      6.62 o
  -8  -2  10        5.48       -0.41      5.91 o
  -7  -2  10       30.15       26.70      6.18 o
  -6  -2  10       30.05       37.27      6.03 o
  -5  -2  10        5.24       -4.30      4.30 o
  -4  -2  10       95.14       82.94      6.70 o
  -3  -2  10       81.68       93.68      6.63 o
  -2  -2  10       84.04       84.75      3.57 o
  -1  -2  10      315.69      301.04      7.78 o
   0  -2  10      121.49      114.97      4.11 o
   1  -2  10       23.26       20.94      2.31 o
   2  -2  10       74.21       76.64      4.71 o
   3  -2  10       21.26       20.53      2.14 o
   4  -2  10        1.42        1.49      3.00 o
   5  -2  10       10.26       22.01      2.96 o
   6  -2  10        4.55       -3.76      4.52 o
   7  -2  10        0.34        5.20      5.14 o
 -10  -1  10        0.56       -3.42      6.55 o
  -9  -1  10        8.02       18.56      6.90 o
  -8  -1  10        0.32       -5.48      5.48 o
  -7  -1  10        0.79       -4.04      5.18 o
  -6  -1  10      137.31      143.93      9.37 o
  -5  -1  10       75.43       71.52      6.64 o
  -4  -1  10       41.00       42.10      5.35 o
  -3  -1  10      132.27      133.50      7.61 o
  -2  -1  10      169.71      157.60      5.08 o
  -1  -1  10      124.93      122.28      4.32 o
   0  -1  10       47.31       43.78      2.61 o
   1  -1  10        8.09        5.03      2.95 o
   2  -1  10        3.24        1.70      1.71 o
   3  -1  10       92.78       86.21      3.54 o
   4  -1  10       60.44       65.37      3.26 o
   5  -1  10        2.49        8.94      1.94 o
   6  -1  10        7.50        7.41      4.72 o
   7  -1  10        0.26       -0.18      5.07 o
 -10   0  10        0.51        8.01      6.93 o
  -9   0  10        0.50       -5.96      5.96 o
  -8   0  10        0.02        9.01      6.19 o
  -7   0  10       61.85       53.48      3.11 o
  -6   0  10        3.98       12.54      5.30 o
  -5   0  10       33.92       24.75      4.86 o
  -4   0  10      602.01      545.17     19.17 o
  -3   0  10      551.45      487.92     17.17 o
  -2   0  10       56.81       45.67      4.41 o
  -1   0  10      121.19      104.14      4.06 o
   0   0  10       80.75       82.69      3.40 o
   1   0  10        9.95        8.46      1.77 o
   2   0  10      132.57      114.33      3.73 o
   3   0  10        2.90        2.93      1.83 o
   4   0  10        0.06        0.90      2.11 o
   5   0  10       15.32       28.02      3.29 o
   6   0  10        1.29       -4.15      4.58 o
   7   0  10        7.66        4.24      5.03 o
 -10   1  10        0.34        6.67      6.77 o
  -9   1  10        8.49        9.72      6.14 o
  -8   1  10        0.29        2.26      2.25 o
  -7   1  10        0.64       -1.72      4.90 o
  -6   1  10      136.15      137.13      5.11 o
  -5   1  10       79.40       71.65      6.34 o
  -4   1  10       36.76       47.59      5.51 o
  -3   1  10      135.38      137.35      7.76 o
  -2   1  10      170.48      168.41      5.10 o
  -1   1  10      123.24      106.87      4.14 o
   0   1  10       52.51       51.82      4.22 o
   1   1  10        9.79        4.48      1.60 o
   2   1  10        2.70        3.34      1.74 o
   3   1  10       93.27       98.68      3.61 o
   4   1  10       57.80       65.44      3.42 o
   5   1  10        2.21        6.76      4.53 o
   6   1  10        8.68        7.33      4.95 o
   7   1  10        0.49       -1.48      5.00 o
 -10   2  10        0.32       -2.43      6.41 o
  -9   2  10        9.09        0.68      6.38 o
  -8   2  10        5.46        9.48      5.93 o
  -7   2  10       32.16       35.74      2.25 o
  -6   2  10       28.39       33.77      2.94 o
  -5   2  10        5.28       14.06      2.53 o
  -4   2  10       93.58       89.09      3.96 o
  -3   2  10       81.74       89.59      2.98 o
  -2   2  10       81.74       74.50      2.46 o
  -1   2  10      309.01      290.35      5.51 o
   0   2  10      126.97      115.69      5.37 o
   1   2  10       20.88       20.06      1.91 o
   2   2  10       69.75       79.60      3.06 o
   3   2  10       25.38       26.87      2.23 o
   4   2  10        1.50        3.63      2.22 o
   5   2  10       12.94       15.91      8.62 o
   6   2  10        5.21       15.04      5.12 o
   7   2  10        0.20        4.56      5.26 o
 -10   3  10        2.78       -2.95      2.95 o
  -9   3  10        0.22       -0.29      2.03 o
  -8   3  10        9.33       12.53      2.15 o
  -7   3  10       27.17       25.15      2.29 o
  -6   3  10       46.46       49.31      2.61 o
  -5   3  10       77.22       76.30      4.17 o
  -4   3  10       33.33       34.28      2.26 o
  -3   3  10       31.19       30.06      1.76 o
  -2   3  10      160.80      148.92      3.48 o
  -1   3  10       57.94       64.10      2.36 o
   0   3  10      130.35      122.55      4.10 o
   1   3  10      171.27      171.29      5.83 o
   2   3  10      195.80      178.66      4.85 o
   3   3  10       66.60       58.82      2.79 o
   4   3  10        3.14        3.95      3.07 o
   5   3  10        2.59       -4.03      4.03 o
   6   3  10        6.16        2.27      4.68 o
   7   3  10        3.75        2.44      5.05 o
  -9   4  10        2.94        3.51      2.31 o
  -8   4  10        2.69        5.01      2.42 o
  -7   4  10        8.31       13.23      3.37 o
  -6   4  10        9.44        7.64      2.19 o
  -5   4  10       16.80       14.60      2.01 o
  -4   4  10       25.35       31.48      2.31 o
  -3   4  10        4.60        4.52      1.39 o
  -2   4  10      120.03      120.00      3.24 o
  -1   4  10      362.56      348.29      7.15 o
   0   4  10      276.11      279.53      6.19 o
   1   4  10       48.59       56.42      2.60 o
   2   4  10       79.59       79.38      2.63 o
   3   4  10       32.46       38.02      2.38 o
   4   4  10        3.30       -0.35      2.88 o
   5   4  10       33.58       47.99      5.97 o
   6   4  10        0.65       -0.71      4.67 o
   7   4  10        5.91        9.05      5.51 o
  -9   5  10        3.34       -0.73      2.47 o
  -8   5  10        7.15        9.79      2.38 o
  -7   5  10       46.24       49.90      3.30 o
  -6   5  10        0.60       -1.95      1.95 o
  -5   5  10       22.75       22.55      2.29 o
  -4   5  10        9.00        8.09      1.92 o
  -3   5  10      175.90      190.33      4.14 o
  -2   5  10      204.75      212.52      4.38 o
  -1   5  10       40.73       44.36      2.41 o
   0   5  10      176.09      175.16      6.26 o
   1   5  10       89.06       88.76      3.23 o
   2   5  10      115.75      114.61      6.62 o
   3   5  10        7.11        5.63      1.85 o
   4   5  10        3.40        4.19      2.89 o
   5   5  10        2.93       -0.19      4.38 o
   6   5  10       23.58       25.16      5.81 o
   7   5  10        7.39        3.72      5.32 o
  -9   6  10        5.13        7.77      3.25 o
  -8   6  10        0.51        2.21      2.26 o
  -7   6  10        5.74        8.25      2.99 o
  -6   6  10        8.38        8.64      2.04 o
  -5   6  10       60.75       61.75      2.99 o
  -4   6  10       68.35       77.41      2.75 o
  -3   6  10       24.66       29.10      1.89 o
  -2   6  10        2.63        3.30      1.68 o
  -1   6  10      148.92      147.19      4.23 o
   0   6  10       98.04       87.45      3.19 o
   1   6  10       67.68       80.96      3.13 o
   2   6  10      151.19      162.99      5.36 o
   3   6  10       52.98       46.75      2.32 o
   4   6  10       12.89       12.31      2.48 o
   5   6  10       53.08       51.86      6.62 o
   6   6  10       14.40        8.78      5.31 o
   7   6  10        3.51       -1.26      5.41 o
  -9   7  10        0.05        0.27      2.56 o
  -8   7  10        3.48        4.26      2.38 o
  -7   7  10       22.60       22.86      3.31 o
  -6   7  10        8.35       12.04      2.18 o
  -5   7  10       45.21       46.02      2.46 o
  -4   7  10       35.22       39.71      2.23 o
  -3   7  10       57.15       64.67      2.87 o
  -2   7  10       74.48       79.70      3.16 o
  -1   7  10       92.60      103.98      5.01 o
   0   7  10      221.19      219.31      7.32 o
   1   7  10       89.50       99.90      3.46 o
   2   7  10      105.56       95.42      3.54 o
   3   7  10      104.76      108.80      3.31 o
   4   7  10       48.58       55.77      3.22 o
   5   7  10        8.25       -4.32      4.57 o
   6   7  10       13.04       11.34      5.46 o
   7   7  10        0.52        6.36      5.81 o
  -9   8  10       10.44       18.51      3.56 o
  -8   8  10        5.37        6.93      2.47 o
  -7   8  10        3.75        8.30      2.35 o
  -6   8  10       34.41       38.92      2.65 o
  -5   8  10       12.66       14.19      2.03 o
  -4   8  10       34.23       37.11      2.28 o
  -3   8  10       49.27       56.85      2.77 o
  -2   8  10       81.18       86.79      4.32 o
  -1   8  10      192.07      197.34      4.96 o
   0   8  10       31.15       24.44      2.21 o
   1   8  10       38.28       36.91      2.49 o
   2   8  10      123.84      126.41      5.05 o
   3   8  10       13.10       14.83      1.92 o
   4   8  10        4.99        3.79      2.29 o
   5   8  10       35.82       30.94      5.98 o
   6   8  10        5.23        6.39      5.55 o
  -9   9  10        2.08        0.99      4.43 o
  -8   9  10        2.27       -1.85      2.93 o
  -7   9  10        3.72        3.92      2.90 o
  -6   9  10        3.61        8.23      3.00 o
  -5   9  10       35.85       45.09      2.98 o
  -4   9  10       50.09       48.29      2.81 o
  -3   9  10        6.92        7.22      2.01 o
  -2   9  10        7.28       13.13      2.03 o
  -1   9  10        1.56       -1.04      1.82 o
   0   9  10       34.09       36.49      4.66 o
   1   9  10       28.06       29.52      2.85 o
   2   9  10       16.23       14.02      2.57 o
   3   9  10       80.42       87.02      3.47 o
   4   9  10       29.47       38.87      2.73 o
   5   9  10        6.65        2.96      5.18 o
   6   9  10        8.46       -0.20      5.34 o
  -8  10  10        6.03        4.20      3.24 o
  -7  10  10        9.83       19.43      3.07 o
  -6  10  10       30.20       42.07      3.31 o
  -5  10  10       28.75       22.27      3.44 o
  -4  10  10       41.31       39.78      2.75 o
  -3  10  10       23.83       26.76      3.21 o
  -2  10  10        4.56        3.32      2.09 o
  -1  10  10       17.89       18.27      2.82 o
   0  10  10       26.45       26.46      2.99 o
   1  10  10       24.85       18.26      2.86 o
   2  10  10       54.08       53.10      3.47 o
   3  10  10        5.88        3.09      2.98 o
   4  10  10        3.43        2.66      3.27 o
   5  10  10        6.77        3.77      5.29 o
   6  10  10        5.71        8.45      5.90 o
  -8  11  10        8.47        8.72      4.09 o
  -7  11  10        8.62       11.32      3.64 o
  -6  11  10        2.05        0.53      3.28 o
  -5  11  10        1.63       -0.84      2.98 o
  -4  11  10       16.47       21.90      2.62 o
  -3  11  10        9.15        8.38      3.10 o
  -2  11  10        3.66       -1.86      2.53 o
  -1  11  10        0.55        4.84      2.62 o
   0  11  10       21.41       22.63      2.98 o
   1  11  10       54.12       61.04      3.76 o
   2  11  10        6.53        8.14      2.57 o
   3  11  10       21.18       19.57      3.45 o
   4  11  10       18.48        7.56      5.34 o
  -8  12  10        1.27        2.24      5.45 o
  -7  12  10        4.72        0.02      4.13 o
  -6  12  10       14.08       18.54      5.09 o
  -5  12  10        2.96        9.33      4.52 o
  -4  12  10        6.15        8.30      3.95 o
  -3  12  10       16.98       20.37      3.24 o
  -2  12  10       60.60       61.23      4.92 o
  -1  12  10       58.33       63.34      6.25 o
   0  12  10       12.22       15.51      2.90 o
   1  12  10       22.90       16.41      5.28 o
   2  12  10       45.03       47.87      3.81 o
   3  12  10       15.97       19.73      3.37 o
   4  12  10        3.12        8.27      5.51 o
  -7  13  10        0.17       -1.52      5.04 o
  -6  13  10        1.06        2.71      5.00 o
  -5  13  10       11.62       10.79      4.90 o
  -4  13  10       17.78       26.91      3.54 o
  -3  13  10        2.73       10.07      3.10 o
  -2  13  10       12.20       26.15      3.34 o
  -1  13  10       19.22       24.09      3.27 o
   0  13  10        2.47       10.03      3.03 o
   1  13  10       11.55       10.28      2.86 o
   2  13  10       16.46        8.10      3.55 o
   3  13  10       24.44       19.37      3.42 o
   4  13  10       12.54       20.40      6.29 o
  -7  14  10        1.38       -4.07      5.54 o
  -6  14  10        0.19        4.10      5.48 o
  -5  14  10        1.22       -2.40      3.24 o
  -4  14  10       10.52       13.81      3.49 o
  -3  14  10       14.92       29.98      3.76 o
  -2  14  10        6.66        2.50      3.30 o
  -1  14  10        3.27        2.84      3.26 o
   0  14  10        6.50       14.87      3.18 o
   1  14  10        9.50        2.34      2.90 o
   2  14  10       12.40       -1.35      3.14 o
   4  14  10        2.21       -3.27      6.30 o
  -6  15  10        3.42        7.83      5.92 o
  -5  15  10        2.56        3.05      4.52 o
  -4  15  10        4.73       16.93      3.76 o
  -3  15  10       13.64       16.91      3.75 o
  -2  15  10        8.06        9.75      3.54 o
  -1  15  10       11.13       13.53      3.52 o
   0  15  10        8.25        3.63      4.62 o
   1  15  10        4.61        2.13      3.48 o
   2  15  10        0.92        0.97      3.31 o
  -5  16  10        0.63       -2.51      3.95 o
  -4  16  10        7.21       10.80      4.13 o
  -3  16  10       15.06       17.47      8.24 o
  -2  16  10        7.02        2.88      3.55 o
  -1  16  10        4.24        2.88      3.44 o
   0  16  10        6.70        4.71      3.29 o
   1  16  10        1.43        7.75      3.79 o
  -4  17  10        1.29        1.78      5.27 o
  -3  17  10       13.08       24.68      4.55 o
  -2  17  10       14.91       19.96      7.27 o
  -1  17  10        1.41       -3.39      3.39 o
   0  17  10        6.65        9.82      3.56 o
  -3  18  10        4.78       11.22      4.30 o
  -2  18  10        1.86        5.18      5.44 o
  -1  18  10        6.98        5.61      3.89 o
   0  18  10       12.30       14.41      4.27 o
  -3 -17  11        3.91        4.71      5.39 o
  -2 -17  11        2.85       11.52      5.01 o
  -1 -17  11        3.75        0.19      5.06 o
   0 -17  11        9.03       12.08      5.04 o
   1 -17  11        1.81       -2.99      4.64 o
  -2 -16  11       18.00       18.33      3.80 o
  -1 -16  11       16.15       24.90      4.06 o
   0 -16  11        5.67        9.59      3.67 o
   1 -16  11        8.00        9.62      3.73 o
   2 -16  11        1.31        9.98      4.52 o
  -4 -15  11       12.74        7.75      5.97 o
  -3 -15  11       20.07       21.46      6.04 o
  -2 -15  11        6.04       -3.21      3.21 o
  -1 -15  11        6.54        5.78      3.54 o
   0 -15  11        8.09       10.67      3.70 o
   1 -15  11        2.52       -4.19      4.19 o
   2 -15  11        4.27       11.84      4.33 o
   3 -15  11        7.96       11.97      4.11 o
  -6 -14  11        5.61       12.84      5.81 o
  -5 -14  11       12.91        5.20      5.77 o
  -4 -14  11        8.79        2.19      5.39 o
  -3 -14  11       20.33       12.02      5.51 o
  -2 -14  11       40.80       49.64      4.17 o
  -1 -14  11       29.49       22.42      3.69 o
   0 -14  11        1.63        6.51      3.37 o
   1 -14  11        7.41       19.26      4.69 o
   2 -14  11        5.80       10.57      4.24 o
   3 -14  11        3.67        5.91      3.81 o
  -7 -13  11        0.93        6.17      5.74 o
  -6 -13  11        9.20       16.29      5.92 o
  -5 -13  11        0.85        0.60      5.42 o
  -4 -13  11        9.13       21.49      5.82 o
  -3 -13  11       44.52       42.13      6.42 o
  -2 -13  11       31.17       33.59      3.78 o
  -1 -13  11       17.50       16.36      3.48 o
   0 -13  11       24.95       28.64      3.78 o
   1 -13  11        6.78       -2.29      3.84 o
   2 -13  11        3.56       11.87      4.10 o
   3 -13  11        4.04        4.79      3.73 o
   4 -13  11        4.55        6.92      3.28 o
  -7 -12  11       12.93       15.44      6.03 o
  -6 -12  11        0.73        1.40      5.75 o
  -5 -12  11        2.94       -1.53      5.76 o
  -4 -12  11       13.43       33.40      6.25 o
  -3 -12  11       20.75       36.13      6.19 o
  -2 -12  11       11.98       16.97      3.25 o
  -1 -12  11       20.48       17.08      3.37 o
   0 -12  11        5.76        7.64      3.19 o
   1 -12  11        0.15        0.73      3.83 o
   2 -12  11        3.93        5.98      3.81 o
   3 -12  11        1.22        8.97      3.64 o
   4 -12  11        5.27        5.11      2.85 o
  -8 -11  11        2.20        8.31      6.14 o
  -7 -11  11        1.42        5.48      5.80 o
  -6 -11  11       22.19       16.90      6.29 o
  -5 -11  11       31.87       19.14      6.23 o
  -4 -11  11       13.30       -5.22      5.22 o
  -3 -11  11       23.00       16.07      5.23 o
  -2 -11  11        2.68        2.61      2.74 o
  -1 -11  11       18.31        9.98      3.06 o
   0 -11  11       55.49       63.73      5.44 o
   1 -11  11       37.12       30.97      4.65 o
   2 -11  11        5.84       18.10      3.89 o
   3 -11  11        9.33        5.63      4.56 o
   4 -11  11        3.26        4.50      2.80 o
   5 -11  11        7.04       17.66      6.18 o
  -8 -10  11        7.31       26.72      6.73 o
  -7 -10  11       18.69        6.59      5.99 o
  -6 -10  11        2.19       -5.49      5.49 o
  -5 -10  11        9.58        2.58      5.87 o
  -4 -10  11       27.90       18.87      5.87 o
  -3 -10  11        0.48       -2.26      4.97 o
  -2 -10  11       11.86       14.03      3.34 o
  -1 -10  11       10.94       15.52      3.05 o
   0 -10  11       12.89        7.98      3.76 o
   1 -10  11        4.97        7.76      3.61 o
   2 -10  11       29.00       25.41      4.17 o
   3 -10  11        6.17        7.40      2.92 o
   4 -10  11        8.09       10.10      3.78 o
   5 -10  11        4.15       -4.33      5.17 o
  -8  -9  11        1.44       -1.59      6.12 o
  -7  -9  11        5.55        3.72      5.73 o
  -6  -9  11       28.58       35.90      6.45 o
  -5  -9  11       12.62        0.90      5.48 o
  -4  -9  11        7.61       10.00      5.31 o
  -3  -9  11       20.02       -0.30      4.69 o
  -2  -9  11        9.77        6.78      2.64 o
  -1  -9  11        1.37       -2.41      2.41 o
   0  -9  11       18.63       25.22      4.00 o
   1  -9  11        7.23        4.27      3.52 o
   2  -9  11       41.20       42.62      3.59 o
   3  -9  11       27.77       29.44      3.29 o
   4  -9  11        8.98        7.84      2.81 o
   5  -9  11        6.51       15.85      5.59 o
  -8  -8  11        6.79       -4.71      6.07 o
  -7  -8  11       12.66       16.55      6.11 o
  -6  -8  11        4.15       -5.19      5.19 o
  -5  -8  11        8.96       -2.04      5.47 o
  -4  -8  11      102.25       95.38      7.71 o
  -3  -8  11       31.63       22.27      5.08 o
  -2  -8  11       14.02        9.99      2.60 o
  -1  -8  11        1.26        1.27      2.48 o
   0  -8  11       43.69       49.82      4.59 o
   1  -8  11       44.46       54.26      4.85 o
   2  -8  11       12.63       10.55      2.77 o
   3  -8  11       19.00       11.49      2.88 o
   4  -8  11       16.69       24.23      3.06 o
   5  -8  11       15.43       30.64      6.06 o
   6  -8  11        0.49       14.75      5.85 o
  -9  -7  11        2.30       14.22      6.60 o
  -8  -7  11        3.97       -2.79      5.98 o
  -7  -7  11        7.47        6.19      5.89 o
  -6  -7  11       17.54        2.23      5.61 o
  -5  -7  11       26.78       23.18      6.02 o
  -4  -7  11        1.30       13.46      5.17 o
  -3  -7  11       33.83       37.40      5.79 o
  -2  -7  11       38.22       45.81      3.51 o
  -1  -7  11       10.52        8.36      3.45 o
   0  -7  11       99.98       84.07      5.75 o
   1  -7  11       24.17       26.71      3.77 o
   2  -7  11        9.06       10.98      3.38 o
   3  -7  11       20.84       20.04      2.96 o
   4  -7  11        2.91        6.06      2.67 o
   5  -7  11        1.07        6.75      5.00 o
   6  -7  11        5.80        7.19      5.20 o
  -9  -6  11        4.44        9.48      6.60 o
  -8  -6  11        1.10        6.81      6.16 o
  -7  -6  11       21.94       13.48      6.17 o
  -6  -6  11        0.50       -4.89      5.25 o
  -5  -6  11        1.26       16.32      5.65 o
  -4  -6  11       63.98       64.46      6.66 o
  -3  -6  11        0.65        4.90      4.21 o
  -2  -6  11       34.92       29.82      2.85 o
  -1  -6  11       33.18       30.03      3.02 o
   0  -6  11       40.07       36.92      4.06 o
   1  -6  11        4.50        1.70      3.04 o
   2  -6  11        3.14        8.89      2.51 o
   3  -6  11       34.24       34.40      3.19 o
   4  -6  11       10.29       10.94      4.29 o
   5  -6  11        0.94        6.21      2.74 o
   6  -6  11        2.91        3.95      5.47 o
  -9  -5  11        7.41        1.05      6.23 o
  -8  -5  11        3.88       -5.71      5.71 o
  -7  -5  11        2.01       15.58      6.14 o
  -6  -5  11       27.61       33.51      6.42 o
  -5  -5  11        6.56       -4.70      4.70 o
  -4  -5  11       62.12       75.36      6.98 o
  -3  -5  11       78.26       76.18      6.84 o
  -2  -5  11       10.34        1.70      2.12 o
  -1  -5  11       60.16       56.11      5.12 o
   0  -5  11       88.06       84.52      5.63 o
   1  -5  11       38.55       43.47      3.47 o
   2  -5  11       49.07       47.69      3.37 o
   3  -5  11        6.01        2.84      2.40 o
   4  -5  11        4.80        5.46      2.50 o
   5  -5  11        7.80       17.39      2.59 o
   6  -5  11       10.55        8.43      5.35 o
  -9  -4  11        0.01        5.14      6.59 o
  -8  -4  11        0.62       -5.63      5.63 o
  -7  -4  11       13.07        2.55      5.75 o
  -6  -4  11        1.01        3.35      5.44 o
  -5  -4  11        2.03        8.88      5.26 o
  -4  -4  11       13.88       21.05      5.22 o
  -3  -4  11      134.29      111.55      7.71 o
  -2  -4  11      127.86      125.75      5.00 o
  -1  -4  11      213.32      205.22      9.85 o
   0  -4  11        8.40        8.97      3.01 o
   1  -4  11      161.86      170.75      5.96 o
   2  -4  11       69.28       53.80      5.53 o
   3  -4  11       14.56       17.50      2.35 o
   4  -4  11        5.38        9.87      2.98 o
   5  -4  11        2.43        6.19      2.28 o
   6  -4  11        4.48        5.50      5.30 o
  -9  -3  11        8.09        4.71      6.45 o
  -8  -3  11        3.45        7.25      6.30 o
  -7  -3  11        2.02       16.34      6.14 o
  -6  -3  11        3.50        9.55      5.79 o
  -5  -3  11        5.21        2.75      4.91 o
  -4  -3  11      131.34      142.80      8.70 o
  -3  -3  11       69.15       75.47      6.52 o
  -2  -3  11       62.50       68.77      4.19 o
  -1  -3  11      174.26      168.18      5.69 o
   0  -3  11      174.93      165.38      7.57 o
   1  -3  11       50.71       64.63      3.42 o
   2  -3  11       26.89       28.20      4.88 o
   3  -3  11        2.52        0.67      1.97 o
   4  -3  11        5.22        4.56      2.41 o
   5  -3  11       27.46       47.40      3.07 o
   6  -3  11       13.67       27.65      5.87 o
  -9  -2  11        1.29        2.08      6.46 o
  -8  -2  11        2.74        0.63      6.10 o
  -7  -2  11       19.32       12.71      5.90 o
  -6  -2  11        3.93        7.03      5.55 o
  -5  -2  11       13.09       26.21      5.46 o
  -4  -2  11       76.09       51.93      6.00 o
  -3  -2  11       32.88       38.26      5.45 o
  -2  -2  11      116.76      111.01      4.51 o
  -1  -2  11       69.65       66.59      3.59 o
   0  -2  11       47.37       40.86      3.85 o
   1  -2  11      124.82      134.94      5.20 o
   2  -2  11      100.66      106.17      3.77 o
   3  -2  11        7.74        5.97      2.03 o
   4  -2  11        8.40       18.18      2.68 o
   5  -2  11       16.54       21.63      3.31 o
   6  -2  11        7.86        1.26      5.00 o
   7  -2  11        2.84        1.21      5.54 o
  -9  -1  11        0.49        9.42      6.37 o
  -8  -1  11        0.91       -2.99      5.74 o
  -7  -1  11        1.15       -0.27      5.47 o
  -6  -1  11       25.79       11.33      5.56 o
  -5  -1  11       12.22       17.63      4.88 o
  -4  -1  11       60.87       54.71      5.76 o
  -3  -1  11       96.34      111.12      7.37 o
  -2  -1  11       49.26       36.44      2.84 o
  -1  -1  11       58.80       56.50      4.80 o
   0  -1  11      214.00      192.75      8.17 o
   1  -1  11        4.43        3.92      2.17 o
   2  -1  11      118.78      129.34      9.88 o
   3  -1  11      144.36      147.80      4.48 o
   4  -1  11       24.78       34.25      3.04 o
   5  -1  11        7.89       10.09      2.70 o
   6  -1  11        0.20        0.06      4.95 o
   7  -1  11        0.49        2.06      5.11 o
  -9   0  11        2.02       15.38      6.69 o
  -8   0  11        0.11       -2.78      6.00 o
  -7   0  11        8.91       12.21      2.55 o
  -6   0  11        3.30       -5.09      5.09 o
  -5   0  11      111.04       96.01      7.71 o
  -4   0  11      108.42      108.27      7.64 o
  -3   0  11       45.67       48.98      5.54 o
  -2   0  11       16.99       27.55      2.55 o
  -1   0  11      179.05      177.88      5.72 o
   0   0  11       46.11       35.49      2.74 o
   1   0  11      179.78      186.43      5.19 o
   2   0  11      145.23      149.06      4.54 o
   3   0  11       12.74       17.20      3.18 o
   4   0  11       18.43       17.61      2.63 o
   5   0  11       70.30       75.61      7.23 o
   6   0  11        0.19       -4.18      5.04 o
   7   0  11        1.10       -5.03      5.03 o
  -9   1  11        0.69        7.46      6.84 o
  -8   1  11        0.85        0.68      1.86 o
  -7   1  11        1.62        1.22      2.49 o
  -6   1  11       27.75       27.79      2.97 o
  -5   1  11       12.47       14.55      2.53 o
  -4   1  11       54.14       49.50      3.41 o
  -3   1  11       91.07       93.53      4.29 o
  -2   1  11       46.96       45.53      2.38 o
  -1   1  11       62.17       63.59      2.80 o
   0   1  11      209.07      193.43      6.02 o
   1   1  11        4.83        5.23      2.15 o
   2   1  11      114.59      126.92      4.07 o
   3   1  11      139.28      131.18      4.26 o
   4   1  11       25.16       33.75      2.91 o
   5   1  11        6.84       17.24      5.00 o
   6   1  11        0.06        4.05      5.11 o
   7   1  11        0.50        7.86      5.54 o
  -9   2  11        1.31        9.78      5.50 o
  -8   2  11        3.35        5.60      2.06 o
  -7   2  11       19.22       19.49      2.26 o
  -6   2  11        3.98        6.70      2.08 o
  -5   2  11       11.63        9.39      2.55 o
  -4   2  11       82.40       60.12      3.58 o
  -3   2  11       34.48       39.17      2.54 o
  -2   2  11      120.24      115.18      3.24 o
  -1   2  11       74.35       67.04      2.92 o
   0   2  11       47.06       40.18      2.53 o
   1   2  11      133.94      133.09      5.15 o
   2   2  11      102.48      105.89      5.04 o
   3   2  11        9.04       10.64      2.05 o
   4   2  11        7.92       17.86      3.13 o
   5   2  11       17.11       24.52      5.29 o
   6   2  11        7.82       -1.56      4.96 o
   7   2  11        3.34       10.69      5.76 o
  -9   3  11        8.66        7.87      2.36 o
  -8   3  11        2.87        3.54      2.14 o
  -7   3  11        2.03        6.23      2.15 o
  -6   3  11        3.71        7.94      2.13 o
  -5   3  11        4.92        5.65      3.16 o
  -4   3  11      136.01      119.43      4.14 o
  -3   3  11       71.30       78.55      3.59 o
  -2   3  11       57.79       54.43      2.44 o
  -1   3  11      177.34      167.98      4.65 o
   0   3  11      177.48      170.51      4.78 o
   1   3  11       52.83       49.47      3.33 o
   2   3  11       29.50       31.89      2.39 o
   3   3  11        2.73        0.12      3.02 o
   4   3  11        5.62        6.07      2.38 o
   5   3  11       26.18       32.26      5.79 o
   6   3  11       13.66       20.32      5.74 o
  -9   4  11        0.01        2.65      2.43 o
  -8   4  11        0.95        3.91      2.49 o
  -7   4  11       12.28       17.64      2.50 o
  -6   4  11        0.90        1.10      2.10 o
  -5   4  11        3.00        6.11      2.22 o
  -4   4  11       18.42       24.94      3.46 o
  -3   4  11      137.71      130.95      4.72 o
  -2   4  11      135.02      141.16      4.11 o
  -1   4  11      214.05      203.35      5.78 o
   0   4  11        9.11        8.38      1.99 o
   1   4  11      178.63      185.89      6.09 o
   2   4  11       77.61       77.12      3.23 o
   3   4  11       16.28       14.56      2.13 o
   4   4  11        5.20        3.50      2.70 o
   5   4  11        2.87       -4.44      4.44 o
   6   4  11        4.75        0.71      5.09 o
  -9   5  11        7.82        2.56      2.58 o
  -8   5  11        3.73        4.93      2.51 o
  -7   5  11        2.29        1.41      2.66 o
  -6   5  11       25.80       35.29      2.78 o
  -5   5  11        5.13        4.27      3.27 o
  -4   5  11       65.88       73.64      3.36 o
  -3   5  11       88.09      100.83      3.04 o
  -2   5  11        9.42        5.10      1.86 o
  -1   5  11       61.12       63.90      2.89 o
   0   5  11       93.64      101.35      3.58 o
   1   5  11       39.40       33.72      3.41 o
   2   5  11       54.85       47.96      3.33 o
   3   5  11        8.76        6.76      2.00 o
   4   5  11        5.01        4.91      4.98 o
   5   5  11        6.77       21.23      5.45 o
   6   5  11       12.01       32.11      5.97 o
  -9   6  11        4.58        1.28      2.70 o
  -8   6  11        0.68        1.33      2.58 o
  -7   6  11       18.58       24.67      4.03 o
  -6   6  11        0.54        2.08      2.38 o
  -5   6  11        1.11        6.87      2.17 o
  -4   6  11       60.18       62.01      3.19 o
  -3   6  11        0.65       -1.78      1.78 o
  -2   6  11       41.19       47.11      2.63 o
  -1   6  11       31.63       36.15      2.49 o
   0   6  11       37.55       40.42      2.63 o
   1   6  11        6.48        3.76      3.75 o
   2   6  11        1.88        1.52      2.31 o
   3   6  11       33.10       35.57      2.56 o
   4   6  11       10.17       17.66      2.63 o
   5   6  11        1.02       11.79      5.42 o
   6   6  11        2.38        3.13      5.41 o
  -9   7  11        2.29       10.96      3.08 o
  -8   7  11        3.88       -1.01      3.30 o
  -7   7  11        6.82        6.77      2.62 o
  -6   7  11       13.71       17.15      2.61 o
  -5   7  11       28.47       34.34      2.86 o
  -4   7  11        1.89        9.99      4.42 o
  -3   7  11       37.48       44.39      2.62 o
  -2   7  11       36.09       34.77      2.60 o
  -1   7  11       10.62        9.80      2.07 o
   0   7  11      113.82      107.73      4.63 o
   1   7  11       25.59       24.27      2.35 o
   2   7  11        8.29       23.08      2.86 o
   3   7  11       22.39       27.88      3.18 o
   4   7  11        2.65        6.50      2.33 o
   5   7  11        0.51        7.24      5.28 o
   6   7  11        6.72        3.29      5.63 o
  -8   8  11        6.48        3.36      3.09 o
  -7   8  11       11.47       17.60      3.01 o
  -6   8  11        4.23        5.82      3.13 o
  -5   8  11        8.17       19.34      4.81 o
  -4   8  11       97.63       97.77      6.49 o
  -3   8  11       31.36       35.67      2.56 o
  -2   8  11       18.25       19.28      2.25 o
  -1   8  11        0.92        4.90      2.04 o
   0   8  11       41.88       42.66      3.75 o
   1   8  11       44.92       47.66      3.12 o
   2   8  11       12.49       13.88      2.64 o
   3   8  11       18.42       17.83      3.31 o
   4   8  11       13.66       14.22      3.11 o
   5   8  11       15.62       23.63      5.85 o
   6   8  11        0.51        9.11      5.65 o
  -8   9  11        1.72       -2.16      3.35 o
  -7   9  11        5.23        8.04      3.61 o
  -6   9  11       26.67       37.09      3.91 o
  -5   9  11       10.98       13.14      3.75 o
  -4   9  11        6.73        5.63      2.81 o
  -3   9  11       18.88       18.40      2.41 o
  -2   9  11        9.82        7.86      2.19 o
  -1   9  11        1.84        8.16      2.13 o
   0   9  11       20.56       24.12      3.10 o
   1   9  11        8.06        4.01      3.41 o
   2   9  11       40.60       36.38      3.26 o
   3   9  11       25.49       25.72      3.76 o
   4   9  11        8.79        6.98      2.99 o
  -8  10  11        8.03        8.65      3.92 o
  -7  10  11       18.84       16.75      3.76 o
  -6  10  11        2.43        6.03      3.41 o
  -5  10  11       10.30       14.77      3.36 o
  -4  10  11       25.95       36.39      4.06 o
  -3  10  11        0.41       -2.17      2.17 o
  -2  10  11       10.08       22.71      4.15 o
  -1  10  11        8.77       10.48      2.89 o
   0  10  11       13.81       16.74      2.95 o
   1  10  11        5.52       -2.99      4.98 o
   2  10  11       26.67       32.79      3.16 o
   3  10  11        6.37        1.70      3.06 o
  -8  11  11        1.75        9.18      4.16 o
  -7  11  11        1.47       -0.38      3.49 o
  -6  11  11       22.87       24.93      3.83 o
  -5  11  11       30.95       33.76      4.02 o
  -4  11  11       11.63        4.77      3.44 o
  -3  11  11       18.72       11.92      3.15 o
  -2  11  11        1.88        0.71      2.76 o
  -1  11  11       16.63       18.04      3.94 o
   0  11  11       49.86       57.18      4.10 o
   1  11  11       35.21       39.23      6.47 o
   2  11  11        5.81        3.93      3.96 o
   3  11  11        8.59        1.58      3.21 o
  -7  12  11       12.59        9.00      5.30 o
  -6  12  11        0.70        1.91      5.02 o
  -5  12  11        3.40       -4.43      4.68 o
  -4  12  11       14.09       24.26      5.91 o
  -3  12  11       19.59       14.75      3.27 o
  -2  12  11        9.81       17.47      3.37 o
  -1  12  11       18.29       27.03      3.86 o
   0  12  11        6.29        7.01      2.98 o
   1  12  11        0.55       -2.20      3.42 o
   2  12  11        2.93        1.33      3.22 o
   3  12  11        1.46       -2.98      2.98 o
  -7  13  11        0.94        0.22      5.62 o
  -6  13  11        9.89       10.88      5.10 o
  -5  13  11        1.25       10.30      5.55 o
  -4  13  11        8.92       13.79      3.51 o
  -3  13  11       42.35       48.90      4.21 o
  -2  13  11       30.32       28.12      3.83 o
  -1  13  11       16.79       18.30      4.01 o
   0  13  11       22.67       26.11      3.70 o
   1  13  11        6.13        3.18      2.90 o
   2  13  11        3.82       11.51      3.75 o
   3  13  11        4.75        5.88      3.26 o
  -6  14  11        5.81       -2.84      5.73 o
  -5  14  11       12.69       23.03      6.73 o
  -4  14  11        8.35       22.26      6.55 o
  -3  14  11       20.19        9.34      3.62 o
  -2  14  11       37.87       53.79      5.31 o
  -1  14  11       29.05       38.96      4.24 o
   0  14  11        1.77        1.15      3.12 o
   1  14  11        7.73        4.38      3.56 o
   2  14  11        6.15        5.60      3.43 o
  -5  15  11        1.94        1.36      4.01 o
  -4  15  11       12.76       23.14      4.31 o
  -3  15  11       20.29       14.47      4.03 o
  -2  15  11        6.38        8.52      3.82 o
  -1  15  11        6.38        5.66      3.50 o
   0  15  11        8.45       11.88      3.58 o
   1  15  11        2.73        2.64      3.78 o
   2  15  11        3.56        2.62      3.52 o
  -5  16  11        7.31        9.87      8.68 o
  -4  16  11        5.54        0.40      3.97 o
  -3  16  11        1.17       11.03      5.53 o
  -2  16  11       19.27       29.11     11.74 o
  -1  16  11       16.32       18.03      3.96 o
   0  16  11        5.29        9.50      3.60 o
   1  16  11        7.64        1.31      3.74 o
  -3  17  11        4.76        3.26      4.70 o
  -2  17  11        2.83        2.89      4.16 o
  -1  17  11        4.49       -1.48      3.85 o
   0  17  11       10.37        4.66      4.31 o
   1  17  11        1.98        8.40      3.96 o
  -2 -16  12        2.62       -1.38      3.59 o
  -1 -16  12        4.23        2.28      7.09 o
   0 -16  12        6.10        3.47      8.75 o
  -4 -15  12        6.84        7.77      6.06 o
  -3 -15  12        4.84        1.42      6.21 o
  -2 -15  12        1.40       10.01      6.51 o
  -1 -15  12        2.79        6.11      3.77 o
   0 -15  12        6.69       13.52      3.83 o
   1 -15  12        3.91       -4.06      4.06 o
  -5 -14  12        5.86        9.77      6.14 o
  -4 -14  12        1.34       10.62      6.16 o
  -3 -14  12        8.21       20.06      6.26 o
  -2 -14  12        7.79        0.50      3.52 o
  -1 -14  12        4.77        1.63      3.55 o
   0 -14  12        4.31        7.81      3.64 o
   1 -14  12        1.65        3.14      4.49 o
   2 -14  12        1.77       -3.99      3.99 o
  -6 -13  12        1.93       11.77      6.26 o
  -5 -13  12        4.25       15.41      6.35 o
  -4 -13  12       14.72       23.85      6.45 o
  -3 -13  12        5.44       13.30      5.87 o
  -2 -13  12        7.34       -3.11      4.52 o
  -1 -13  12       17.28       17.80      6.15 o
   0 -13  12        7.68        2.82      3.42 o
   1 -13  12        6.07        0.83      4.35 o
   2 -13  12        1.20       10.54      4.30 o
   3 -13  12        4.57       10.53      3.89 o
  -7 -12  12        0.34       12.28      6.15 o
  -6 -12  12        4.54        4.13      6.25 o
  -5 -12  12       11.87        8.96      6.46 o
  -4 -12  12        4.18        0.03      6.23 o
  -3 -12  12       37.32       33.92      6.48 o
  -2 -12  12       11.96       13.39      3.33 o
  -1 -12  12        3.91        9.51      3.39 o
   0 -12  12       10.34        4.93      3.52 o
   1 -12  12       18.71       28.00      4.96 o
   2 -12  12        2.74        4.89      4.04 o
   3 -12  12        4.11       10.09      4.04 o
   4 -12  12        0.25        3.66      3.36 o
  -7 -11  12        6.07       10.47      5.98 o
  -6 -11  12        9.18        0.45      5.99 o
  -5 -11  12        6.72        5.38      6.36 o
  -4 -11  12       19.37       25.76      6.42 o
  -3 -11  12       22.13       10.59      5.68 o
  -2 -11  12       17.15        7.59      3.19 o
  -1 -11  12       56.58       52.03      5.26 o
   0 -11  12        9.63       13.94      3.44 o
   1 -11  12        4.12        4.15      4.10 o
   2 -11  12        8.69        9.01      4.12 o
   3 -11  12        1.07        4.50      3.81 o
   4 -11  12        0.13       -3.25      3.25 o
  -7 -10  12        0.48       11.18      6.27 o
  -6 -10  12        4.00       15.02      6.16 o
  -5 -10  12       12.20       24.77      6.68 o
  -4 -10  12        5.94       -3.51      5.59 o
  -3 -10  12        2.69       -1.00      5.25 o
  -2 -10  12       14.67       13.31      3.09 o
  -1 -10  12        1.27        3.04      2.98 o
   0 -10  12       30.32       38.13      3.86 o
   1 -10  12       25.27       29.41      4.67 o
   2 -10  12        3.57        0.79      3.83 o
   3 -10  12        2.39        5.61      3.67 o
   4 -10  12        0.26        5.31      3.36 o
  -8  -9  12        0.17       10.45      6.57 o
  -7  -9  12       14.28       13.37      6.27 o
  -6  -9  12       21.20       22.34      6.55 o
  -5  -9  12        4.11        6.04      6.00 o
  -4  -9  12       31.73       30.92      6.28 o
  -3  -9  12       15.26        6.02      5.55 o
  -2  -9  12        4.22        1.81      2.81 o
  -1  -9  12       21.37       16.27      3.33 o
   0  -9  12        9.03       24.89      4.25 o
   1  -9  12        7.22        2.95      3.62 o
   2  -9  12       14.29       14.54      4.07 o
   3  -9  12        8.47        8.50      3.78 o
   4  -9  12        3.88        8.24      3.51 o
   5  -9  12        0.23       19.54      6.22 o
  -8  -8  12        0.89        1.23      6.27 o
  -7  -8  12        0.42        8.05      6.05 o
  -6  -8  12       36.38       31.29      6.74 o
  -5  -8  12       43.51       20.05      6.23 o
  -4  -8  12        5.58        7.80      5.64 o
  -3  -8  12       17.24       16.52      5.68 o
  -2  -8  12       15.70       16.37      4.30 o
  -1  -8  12        3.20        3.82      2.81 o
   0  -8  12        4.42        4.72      3.59 o
   1  -8  12        2.54       16.93      3.84 o
   2  -8  12        5.02        4.95      3.70 o
   3  -8  12       23.48       26.51      4.08 o
   4  -8  12        4.13        6.16      2.92 o
   5  -8  12        1.50       15.31      5.73 o
  -8  -7  12        2.22        7.92      6.54 o
  -7  -7  12       23.11       13.74      6.31 o
  -6  -7  12        6.37       -0.75      5.71 o
  -5  -7  12       16.82       13.69      6.20 o
  -4  -7  12       84.76       81.30      7.33 o
  -3  -7  12       37.61       40.92      6.01 o
  -2  -7  12        3.05       -1.66      2.48 o
  -1  -7  12       28.04       29.61      3.31 o
   0  -7  12       27.28       21.74      4.13 o
   1  -7  12        4.63       16.48      3.91 o
   2  -7  12       45.49       50.25      4.87 o
   3  -7  12        1.97        1.83      3.37 o
   4  -7  12       16.04       15.54      3.00 o
   5  -7  12        6.85       26.11      5.89 o
  -8  -6  12        6.24        6.26      6.42 o
  -7  -6  12        0.75        2.85      6.05 o
  -6  -6  12       32.86       38.95      6.76 o
  -5  -6  12       34.75       32.31      6.22 o
  -4  -6  12        1.11        4.86      4.93 o
  -3  -6  12       56.19       60.83      6.68 o
  -2  -6  12      106.90      107.81      8.62 o
  -1  -6  12       13.63        7.08      2.78 o
   0  -6  12       73.97       83.62      5.57 o
   1  -6  12        3.39        9.83      3.57 o
   2  -6  12       23.10       16.25      4.00 o
   3  -6  12       24.59       34.64      3.39 o
   4  -6  12        5.05       16.09      3.28 o
   5  -6  12        9.57       17.50      5.73 o
  -9  -5  12        0.58        0.98      6.45 o
  -8  -5  12        3.83       24.65      6.89 o
  -7  -5  12       13.39        9.60      6.13 o
  -6  -5  12        1.95        8.32      6.06 o
  -5  -5  12        4.27       11.00      5.76 o
  -4  -5  12       77.25       81.01      7.11 o
  -3  -5  12       21.39       30.63      5.45 o
  -2  -5  12        2.27       11.03      2.60 o
  -1  -5  12       79.21       74.74      4.09 o
   0  -5  12       21.00       17.54      3.59 o
   1  -5  12        0.97        7.28      3.49 o
   2  -5  12       30.13       28.58      4.10 o
   3  -5  12       15.74       10.08      2.31 o
   4  -5  12       22.33       31.35      3.23 o
   5  -5  12       32.00       44.49      6.66 o
   6  -5  12        0.36       14.93      5.72 o
  -9  -4  12        4.27        3.57      6.49 o
  -8  -4  12        9.58        7.75      6.56 o
  -7  -4  12       10.81        5.42      6.02 o
  -6  -4  12        5.87       12.94      5.80 o
  -5  -4  12       30.37       29.71      6.17 o
  -4  -4  12       27.46       19.72      5.58 o
  -3  -4  12      105.92      108.87      8.18 o
  -2  -4  12       77.86       82.04      4.96 o
  -1  -4  12       15.38       16.09      2.77 o
   0  -4  12       30.26       35.05      3.93 o
   1  -4  12       45.37       48.69      4.53 o
   2  -4  12        4.85       12.32      3.48 o
   3  -4  12       29.59       30.47      3.19 o
   4  -4  12        0.25        2.77      5.23 o
   5  -4  12        9.81       15.81      5.47 o
   6  -4  12       14.16       19.04      6.20 o
  -9  -3  12        2.79       13.68      6.72 o
  -8  -3  12        1.23       -4.29      6.29 o
  -7  -3  12       10.61       15.81      6.23 o
  -6  -3  12        5.25        3.26      5.36 o
  -5  -3  12       18.76       24.74      5.96 o
  -4  -3  12      149.08      126.37      8.53 o
  -3  -3  12        2.29        0.73      4.85 o
  -2  -3  12       52.92       54.51      6.93 o
  -1  -3  12      121.32      120.38      6.39 o
   0  -3  12        8.45       15.69      3.41 o
   1  -3  12        3.10       -0.77      3.07 o
   2  -3  12       29.47       29.80      3.14 o
   3  -3  12       22.96       22.31      2.67 o
   4  -3  12        7.04       12.17      2.67 o
   5  -3  12       11.26       26.53      5.87 o
   6  -3  12        2.23        3.04      5.60 o
  -9  -2  12        0.81       13.03      6.94 o
  -8  -2  12        4.01        8.72      2.73 o
  -7  -2  12        3.49       10.90      6.43 o
  -6  -2  12        8.18        9.15      5.76 o
  -5  -2  12       16.17        9.49      5.37 o
  -4  -2  12        4.78        2.06      4.85 o
  -3  -2  12       14.49        4.34      4.72 o
  -2  -2  12       13.39        6.98      2.37 o
  -1  -2  12       90.31       82.40      6.47 o
   0  -2  12      107.97      117.99      6.57 o
   1  -2  12       21.43       23.37      2.90 o
   2  -2  12        4.47        1.80      2.48 o
   3  -2  12       18.97       22.41      2.48 o
   4  -2  12       11.58       11.20      2.67 o
   5  -2  12        3.12       17.18      5.49 o
   6  -2  12        1.85       12.21      5.74 o
  -9  -1  12        2.09       -2.93      6.59 o
  -8  -1  12        0.18        0.68      2.59 o
  -7  -1  12        8.67       13.49      2.84 o
  -6  -1  12        1.29        4.61      5.42 o
  -5  -1  12        4.85        6.52      5.26 o
  -4  -1  12       17.40       15.88      5.11 o
  -3  -1  12       13.22       12.87      4.71 o
  -2  -1  12       30.24       33.75      3.17 o
  -1  -1  12       17.27       23.15      2.82 o
   0  -1  12       16.06       16.43      4.52 o
   1  -1  12       90.04       91.33      4.32 o
   2  -1  12      101.23       94.03      4.54 o
   3  -1  12       14.19       12.56      2.55 o
   4  -1  12        1.17        0.22      2.48 o
   5  -1  12        0.62       -4.65      5.02 o
   6  -1  12        1.08       13.92      5.70 o
  -9   0  12        3.08        4.08      7.14 o
  -8   0  12        4.02       11.65      5.12 o
  -7   0  12        0.02       -1.87      2.58 o
  -6   0  12        0.43        0.36      2.54 o
  -5   0  12        1.26       -2.15      5.00 o
  -4   0  12        2.53        1.34      4.79 o
  -3   0  12        0.34       -2.29      4.09 o
  -2   0  12        9.14        7.86      2.32 o
  -1   0  12      120.54      108.66      5.49 o
   0   0  12       60.58       68.28      3.51 o
   1   0  12       30.47       44.52      3.28 o
   2   0  12        4.43        7.72      2.51 o
   3   0  12       36.38       47.23      2.85 o
   4   0  12       18.70       26.63      2.94 o
   5   0  12        1.86       -4.06      5.03 o
   6   0  12        2.09       14.44      5.75 o
  -9   1  12        1.88        6.08      3.24 o
  -8   1  12        0.21        9.93      2.50 o
  -7   1  12        8.60        3.72      2.86 o
  -6   1  12        1.61        1.63      2.68 o
  -5   1  12        4.27        4.80      2.68 o
  -4   1  12       17.48       16.85      2.90 o
  -3   1  12       11.30       17.27      2.86 o
  -2   1  12       31.52       35.40      2.40 o
  -1   1  12       18.04       17.50      2.23 o
   0   1  12       16.44        8.70      2.45 o
   1   1  12       89.89       81.75      4.16 o
   2   1  12      105.86      109.49      4.68 o
   3   1  12       14.70       11.78      2.22 o
   4   1  12        1.96        3.10      2.43 o
   5   1  12        0.61        0.30      4.76 o
   6   1  12        1.06        9.07      5.71 o
  -9   2  12        0.68        5.13      3.39 o
  -8   2  12        4.48        7.46      2.34 o
  -7   2  12        3.79        8.57      2.41 o
  -6   2  12        7.28        9.49      2.39 o
  -5   2  12       12.86       13.66      2.30 o
  -4   2  12        4.80        5.72      2.11 o
  -3   2  12       13.88       13.33      2.15 o
  -2   2  12        9.63        9.36      2.02 o
  -1   2  12       93.28       86.16      5.54 o
   0   2  12      116.76      133.78      4.37 o
   1   2  12       21.42       28.47      3.92 o
   2   2  12        3.77       11.15      2.64 o
   3   2  12       19.66       26.18      2.93 o
   4   2  12       10.51       12.24      2.64 o
   5   2  12        3.70        5.16      5.11 o
   6   2  12        1.41       -4.99      4.99 o
  -9   3  12        3.13       -2.47      2.47 o
  -8   3  12        1.09        5.14      2.36 o
  -7   3  12       10.26       14.24      2.49 o
  -6   3  12        5.74        8.22      2.36 o
  -5   3  12       16.80       11.02      2.38 o
  -4   3  12      134.02      128.19      4.42 o
  -3   3  12        2.20        5.42      2.03 o
  -2   3  12       57.08       61.02      3.23 o
  -1   3  12      119.94      124.27      4.14 o
   0   3  12        8.50       10.38      2.18 o
   1   3  12        2.72        2.33      2.42 o
   2   3  12       33.74       45.97      3.31 o
   3   3  12       23.79       17.90      2.72 o
   4   3  12        7.03       11.58      4.15 o
   5   3  12       11.24       27.17      5.87 o
   6   3  12        2.29       -3.95      5.17 o
  -9   4  12        3.66        2.57      2.60 o
  -8   4  12        9.76       14.41      2.70 o
  -7   4  12       10.62        4.40      2.43 o
  -6   4  12        4.68        4.66      2.42 o
  -5   4  12       26.61       30.05      5.15 o
  -4   4  12       27.14       20.78      2.52 o
  -3   4  12      100.08       88.82      3.53 o
  -2   4  12       74.66       79.77      5.16 o
  -1   4  12       16.17       23.60      2.38 o
   0   4  12       35.09       38.93      2.74 o
   1   4  12       41.32       39.47      3.25 o
   2   4  12        4.00        1.97      2.53 o
   3   4  12       32.04       25.15      2.85 o
   4   4  12        0.48        5.12      4.81 o
   5   4  12        9.08        5.35      5.15 o
   6   4  12       12.67       24.63      6.45 o
  -9   5  12        0.64        0.76      4.13 o
  -8   5  12        3.50        5.22      2.69 o
  -7   5  12       12.67       20.35      3.23 o
  -6   5  12        1.31       -0.24      2.38 o
  -5   5  12        4.31       10.61      2.42 o
  -4   5  12       71.17       71.40      3.54 o
  -3   5  12       20.42       20.32      3.33 o
  -2   5  12        1.74        7.32      3.83 o
  -1   5  12       77.50       73.01      3.34 o
   0   5  12       18.30       18.08      2.54 o
   1   5  12        0.68       -0.44      2.11 o
   2   5  12       29.26       30.34      3.13 o
   3   5  12       16.35       10.50      3.24 o
   4   5  12       22.72       28.78      3.57 o
   6   5  12        0.38        4.78      6.82 o
  -8   6  12        6.31       12.34      2.89 o
  -7   6  12        0.77       -0.80      2.62 o
  -6   6  12       32.36       32.84      3.06 o
  -5   6  12       32.08       26.57      2.86 o
  -4   6  12        0.97        1.53      4.42 o
  -3   6  12       56.20       61.95      3.53 o
  -2   6  12      108.14      115.57      4.04 o
  -1   6  12       13.62       11.29      2.28 o
   0   6  12       67.32       59.80      3.21 o
   1   6  12        4.92        0.32      2.18 o
   2   6  12       22.50       25.57      5.11 o
   3   6  12       24.98       24.95      3.67 o
   4   6  12        5.24        2.30      3.08 o
  -8   7  12        2.23        5.55      3.88 o
  -7   7  12       23.58       24.15      3.19 o
  -6   7  12        5.14        7.58      4.71 o
  -5   7  12       17.82       24.93      3.60 o
  -4   7  12       84.39       81.30      4.63 o
  -3   7  12       36.74       39.17      2.80 o
  -2   7  12        3.89        4.01      2.16 o
  -1   7  12       25.53       36.03      2.73 o
   0   7  12       25.49       25.12      2.59 o
   1   7  12        5.17        7.63      2.92 o
   2   7  12       44.27       41.90      3.02 o
   3   7  12        1.70       -3.05      3.05 o
   4   7  12       17.38       20.48      3.38 o
  -8   8  12        1.23       -3.60      3.60 o
  -7   8  12        0.51        2.38      4.29 o
  -6   8  12       36.75       29.59      4.06 o
  -5   8  12       40.93       36.67      5.68 o
  -4   8  12        5.42        3.26      3.04 o
  -3   8  12       15.41       18.80      4.20 o
  -2   8  12       16.07       20.56      2.49 o
  -1   8  12        3.44        0.63      2.18 o
   0   8  12        3.97        6.07      2.29 o
   1   8  12        1.40       -2.59      2.59 o
   2   8  12        5.00        7.76      2.75 o
   3   8  12       24.47       19.27      3.52 o
   4   8  12        4.54       11.25      3.14 o
  -8   9  12        0.22       10.24      4.26 o
  -7   9  12       14.64       18.38      3.92 o
  -6   9  12       21.86       27.69      3.88 o
  -5   9  12        3.31        1.79      3.90 o
  -4   9  12       30.57       24.51      3.50 o
  -3   9  12       15.53       13.70      3.50 o
  -2   9  12        5.65        9.61      2.42 o
  -1   9  12       23.24       29.61      4.72 o
   0   9  12        9.57       12.02      3.10 o
   1   9  12        7.41       -0.25      2.77 o
   2   9  12       13.02       24.26      3.12 o
   3   9  12        8.24        7.90      3.50 o
  -7  10  12        0.45        2.39      3.80 o
  -6  10  12        4.52        1.83      3.51 o
  -5  10  12       13.57       14.16      6.28 o
  -4  10  12        6.08        6.14      2.85 o
  -3  10  12        2.27        5.78      2.89 o
  -2  10  12       14.54       21.31      4.33 o
  -1  10  12        1.07       -2.85      2.85 o
   0  10  12       29.45       35.90      3.70 o
   1  10  12       24.99       20.43      3.34 o
   2  10  12        3.52        4.80      3.65 o
   3  10  12        3.62        0.75      3.15 o
  -7  11  12        6.36        1.92      3.99 o
  -6  11  12       10.03       16.50      5.39 o
  -5  11  12        6.54       -1.82      4.73 o
  -4  11  12       21.58       25.87      3.52 o
  -3  11  12       23.51       23.57      3.55 o
  -2  11  12       16.31       24.29      3.68 o
  -1  11  12       54.37       53.86      4.27 o
   0  11  12       10.15        7.28      5.83 o
   1  11  12        4.44        8.45      3.05 o
   2  11  12       10.56        7.29      3.71 o
   3  11  12        1.22       -3.09      3.09 o
  -6  12  12        4.58       17.15      5.71 o
  -5  12  12       13.09       15.87      5.56 o
  -4  12  12        4.42       -0.95     11.29 o
  -3  12  12       37.92       42.30      4.20 o
  -2  12  12       11.28       16.40      3.63 o
  -1  12  12        3.64        5.96      3.39 o
   0  12  12       11.62       20.27      4.01 o
   1  12  12       18.75       28.09      3.64 o
   2  12  12        2.87        1.60      3.44 o
   3  12  12        4.29        3.81      3.28 o
  -6  13  12        2.19       -4.20      5.17 o
  -5  13  12        4.61        9.61      5.84 o
  -4  13  12       14.28       18.01      5.24 o
  -3  13  12        6.68        9.73      3.79 o
  -2  13  12        7.11       14.35      4.86 o
  -1  13  12       16.12       26.73      3.97 o
   0  13  12        7.48       18.14      3.72 o
   1  13  12        7.21        3.66      3.22 o
   2  13  12        1.56       -3.60      3.60 o
   3  13  12        4.96       -3.15      3.15 o
  -5  14  12        6.53        3.70      5.83 o
  -4  14  12        1.31       -3.46      3.46 o
  -3  14  12        9.51       22.60      4.18 o
  -2  14  12        7.97       14.04      3.85 o
  -1  14  12        4.44        1.70      3.70 o
   0  14  12        4.66        2.10      3.46 o
   1  14  12        2.02        4.25      3.83 o
   2  14  12        1.90       -3.37      3.37 o
  -4  15  12        7.04        8.71      6.79 o
  -3  15  12        4.11        2.86      4.13 o
  -2  15  12        1.76       -1.26      5.37 o
  -1  15  12        3.08        5.18      3.80 o
   0  15  12        6.98       13.00      4.00 o
   1  15  12        3.35        2.89      4.01 o
  -3  16  12        4.84       12.86      4.36 o
  -2  16  12        3.07       15.15      4.29 o
  -1  16  12        4.00       10.60      4.52 o
   0  16  12        5.45        6.48      4.06 o
  -3 -15  13        1.88       -3.43      6.11 o
  -2 -15  13        6.68       15.23      4.08 o
  -1 -15  13        1.55       -0.92      3.72 o
  -4 -14  13        6.65        1.28      6.39 o
  -3 -14  13       13.51       17.82      6.69 o
  -2 -14  13        0.86       -3.54      3.54 o
  -1 -14  13        0.92        3.17      5.77 o
   0 -14  13        1.46       -2.60      4.60 o
   1 -14  13        3.74       -3.34      4.82 o
  -5 -13  13        1.40       -5.96      5.96 o
  -4 -13  13        3.03        8.18      6.45 o
  -3 -13  13        1.48       -0.68      5.85 o
  -2 -13  13        9.92       20.36      5.01 o
  -1 -13  13        0.53        6.80      5.63 o
   0 -13  13        4.58        2.54      4.04 o
   1 -13  13        3.84        1.88      3.71 o
   2 -13  13        4.60        4.23      4.62 o
  -6 -12  13        0.12       -0.80      6.11 o
  -5 -12  13        0.91        2.50      6.55 o
  -4 -12  13        7.60       -6.09      6.09 o
  -3 -12  13        8.53        9.30      6.19 o
  -2 -12  13        0.05       -1.77      3.38 o
  -1 -12  13       22.02       23.68      3.97 o
   0 -12  13       14.22       11.61      8.31 o
   1 -12  13        5.79        4.46      4.43 o
   2 -12  13        5.38       15.31      4.78 o
  -6 -11  13        0.88       -4.00      6.12 o
  -5 -11  13        0.52       -6.10      6.10 o
  -4 -11  13        0.25       -4.82      5.94 o
  -3 -11  13       27.70       19.43      6.14 o
  -2 -11  13       32.58       31.11      6.71 o
  -1 -11  13        7.31       17.45      6.71 o
   0 -11  13        0.45       -1.72      3.49 o
   1 -11  13        3.37        1.61      4.29 o
   2 -11  13        4.20        9.23      4.32 o
   3 -11  13        0.30       12.71      4.13 o
  -7 -10  13        1.09       -5.97      5.97 o
  -6 -10  13        1.71       -5.62      5.62 o
  -5 -10  13        0.33       -5.25      6.34 o
  -4 -10  13       13.86        8.03      6.03 o
  -3 -10  13        2.71        4.15      5.73 o
  -2 -10  13        7.61       13.01      3.28 o
  -1 -10  13       42.82       45.00      6.06 o
   0 -10  13       26.98       25.91      7.94 o
   1 -10  13        5.28        1.95      4.10 o
   2 -10  13        8.81       -2.99      3.92 o
   3 -10  13        1.76       17.01      4.15 o
  -7  -9  13        0.73       20.67      6.65 o
  -6  -9  13        4.97        4.24      6.23 o
  -5  -9  13       10.75        4.38      6.16 o
  -4  -9  13        0.62        8.88      6.13 o
  -3  -9  13       27.14       26.17      6.33 o
  -2  -9  13       33.64       34.52      3.73 o
  -1  -9  13        2.37       -1.86      3.01 o
   0  -9  13       17.81        8.50      3.60 o
   1  -9  13       28.39       33.24      4.99 o
   2  -9  13        4.88       12.77      4.28 o
   3  -9  13        3.34       13.37      3.92 o
   4  -9  13        1.29       -3.18      3.18 o
  -7  -8  13        2.82       -6.13      6.13 o
  -6  -8  13        6.07        2.12      5.95 o
  -5  -8  13        4.56       -2.64      5.80 o
  -4  -8  13       19.30       26.91      6.32 o
  -3  -8  13       21.25       39.04      6.75 o
  -2  -8  13       16.47       12.07      3.10 o
  -1  -8  13       37.56       36.14      3.72 o
   0  -8  13       12.98       13.58      3.36 o
   1  -8  13        1.37        4.17      3.90 o
   2  -8  13       13.17       10.80      4.20 o
   3  -8  13        4.13        3.15      3.75 o
   4  -8  13        3.98       10.06      3.64 o
  -8  -7  13        0.31       10.08      6.71 o
  -7  -7  13        1.93        9.02      6.51 o
  -6  -7  13        4.18        4.95      6.14 o
  -5  -7  13       23.89       22.51      6.32 o
  -4  -7  13       19.80        8.94      5.72 o
  -3  -7  13        9.24        1.34      5.39 o
  -2  -7  13       15.35       16.00      5.57 o
  -1  -7  13       34.04       25.65      3.34 o
   0  -7  13       19.04       12.81      3.22 o
   1  -7  13       45.04       44.00      5.06 o
   2  -7  13       10.73       14.48      4.36 o
   3  -7  13        0.18       10.30      3.13 o
   4  -7  13        5.79       12.76      3.65 o
  -8  -6  13        0.15        3.75      6.65 o
  -7  -6  13        2.87       16.86      7.02 o
  -6  -6  13       24.84       27.32      6.72 o
  -4  -6  13       23.90       13.29      5.52 o
  -3  -6  13       19.36       21.64      6.09 o
  -2  -6  13       14.48       12.58      2.99 o
  -1  -6  13        2.32        4.84      2.91 o
   0  -6  13        4.66        8.41      3.03 o
   1  -6  13       45.52       39.87      4.76 o
   2  -6  13        9.35       10.40      3.78 o
   3  -6  13        5.80        4.83      2.90 o
   4  -6  13        3.47        6.87      3.50 o
  -8  -5  13        0.04       15.20      7.17 o
  -7  -5  13        1.02        6.88      6.23 o
  -6  -5  13        2.84        1.80      5.90 o
  -5  -5  13       15.08       12.61      5.89 o
  -4  -5  13       14.37       28.00      6.17 o
  -3  -5  13        6.50       -4.97      4.97 o
  -2  -5  13       28.86       23.63      3.13 o
  -1  -5  13       24.98       30.18      3.41 o
   0  -5  13       13.30       10.70      2.96 o
   1  -5  13        3.71        9.50      3.72 o
   2  -5  13        5.45        1.99      3.54 o
   3  -5  13       13.31       17.71      3.15 o
   4  -5  13        4.27        2.78      3.29 o
  -8  -4  13        0.20       12.21      7.06 o
  -7  -4  13       12.53       18.66      6.85 o
  -6  -4  13       11.45        6.90      6.18 o
  -5  -4  13        0.74       -0.13      5.45 o
  -4  -4  13       24.30       25.31      5.82 o
  -3  -4  13       24.51       20.57      5.83 o
  -2  -4  13        1.72       -2.57      2.57 o
  -1  -4  13       11.80       10.10      2.80 o
   0  -4  13       11.90        8.78      3.00 o
   1  -4  13       27.70       27.05      4.20 o
   2  -4  13        0.50        2.47      2.75 o
   3  -4  13        0.68        1.14      2.74 o
   4  -4  13        2.72        4.88      3.27 o
  -8  -3  13        4.98       -2.24      6.41 o
  -7  -3  13        9.02       14.65      6.24 o
  -6  -3  13       13.98       16.37      6.34 o
  -5  -3  13        7.96       -2.06      5.47 o
  -4  -3  13       11.35       22.94      5.80 o
  -3  -3  13        4.85        4.93      5.14 o
  -2  -3  13       18.56       21.96      2.96 o
  -1  -3  13        7.82        4.16      2.58 o
   0  -3  13       19.07       24.93      3.29 o
   1  -3  13       26.94       28.87      3.28 o
   2  -3  13        4.78       11.82      2.95 o
   3  -3  13       14.03       13.70      2.96 o
   4  -3  13        7.31       16.32      3.46 o
  -8  -2  13        4.15        1.27      2.93 o
  -7  -2  13        2.12        0.97      6.06 o
  -6  -2  13       11.81       10.23      5.78 o
  -5  -2  13        7.76        5.34      5.44 o
  -4  -2  13       35.54       32.50      6.27 o
  -3  -2  13       41.44       27.05      5.59 o
  -2  -2  13        7.46       10.18      2.69 o
  -1  -2  13       51.18       44.11      4.27 o
   0  -2  13       15.57       20.41      2.87 o
   1  -2  13        1.72       11.02      2.82 o
   2  -2  13       67.88       56.55      3.99 o
   3  -2  13        1.30        4.34      2.65 o
   4  -2  13        4.57        7.49      3.41 o
  -8  -1  13        6.31       13.56      3.11 o
  -7  -1  13       24.04       20.92      3.32 o
  -6  -1  13        4.62        6.03      5.91 o
  -5  -1  13       19.82        8.07      5.82 o
  -4  -1  13       21.66       35.12      5.93 o
  -3  -1  13        8.11       15.30      5.17 o
  -2  -1  13       12.21       23.75      5.17 o
  -1  -1  13       13.87        2.20      2.13 o
   0  -1  13       53.89       45.48      3.04 o
   1  -1  13       33.56       32.08      3.37 o
   2  -1  13        0.17        2.50      4.10 o
   3  -1  13        7.47        8.01      2.75 o
   4  -1  13        9.00       21.85      3.75 o
  -8   0  13        5.37       13.03      3.26 o
  -7   0  13        8.76        7.03      5.72 o
  -6   0  13       17.84       13.66      3.22 o
  -5   0  13       40.83       32.02      3.53 o
  -4   0  13        0.70       -1.42      2.66 o
  -3   0  13        4.37        5.80      2.74 o
  -2   0  13        0.83       -1.90      1.90 o
  -1   0  13       51.84       51.22      3.00 o
   0   0  13        0.63        4.36      2.78 o
   1   0  13        2.93       -1.92      3.39 o
   2   0  13       47.98       50.30      3.77 o
   3   0  13       12.45       12.20      2.89 o
   4   0  13        0.03        8.43      3.25 o
  -8   1  13        6.21        3.62      3.18 o
  -7   1  13       24.55       25.93      2.84 o
  -6   1  13        4.19        4.54      2.50 o
  -5   1  13       18.79       19.46      3.25 o
  -4   1  13       20.04       16.04      4.83 o
  -3   1  13        8.39       20.51      3.19 o
  -2   1  13       13.09       11.03      2.57 o
  -1   1  13       15.37        9.27      2.25 o
   0   1  13       54.68       59.16      3.17 o
   1   1  13       35.39       48.62      3.69 o
   2   1  13        0.07       -1.62      2.62 o
   3   1  13        7.46       11.16      2.79 o
   4   1  13        8.83       14.45      3.50 o
  -8   2  13        4.26        8.83      2.55 o
  -7   2  13        1.85        6.91      2.57 o
  -6   2  13       12.33       14.08      2.67 o
  -5   2  13        8.25        8.11      2.34 o
  -4   2  13       32.57       31.53      2.81 o
  -3   2  13       35.85       32.82      3.45 o
  -2   2  13        7.72       11.62      2.21 o
  -1   2  13       51.90       43.32      2.91 o
   0   2  13       17.77       15.83      2.46 o
   1   2  13        1.50        0.96      2.66 o
   2   2  13       64.65       59.86      3.94 o
   3   2  13        0.83        0.02      2.54 o
   4   2  13        4.19       12.93      3.42 o
  -8   3  13        5.27        5.58      4.25 o
  -7   3  13        9.68       11.81      2.70 o
  -6   3  13       13.11       12.12      3.25 o
  -5   3  13        8.93        9.80      2.85 o
  -4   3  13        9.61        8.46      3.20 o
  -3   3  13        4.49        3.37      3.85 o
  -2   3  13       16.86       18.65      2.43 o
  -1   3  13        7.23        2.48      2.22 o
   0   3  13       20.78       27.32      2.71 o
   1   3  13       30.36       34.22      3.20 o
   2   3  13        4.28        4.63      2.66 o
   3   3  13       12.76       14.10      2.87 o
   4   3  13        8.52       10.54      3.79 o
  -8   4  13        0.28       -2.69      2.69 o
  -7   4  13       11.95       18.04      3.21 o
  -6   4  13       12.26       18.76      2.80 o
  -5   4  13        0.92       -0.91      2.67 o
  -4   4  13       26.58       23.29      3.60 o
  -3   4  13       21.22       17.97      2.73 o
  -2   4  13        1.71        1.80      2.16 o
  -1   4  13       10.56       11.22      2.46 o
   0   4  13       10.55       13.81      2.95 o
   1   4  13       28.28       22.94      2.67 o
   2   4  13        0.21       -2.56      2.56 o
   3   4  13        0.35        5.63      3.37 o
   4   4  13        2.76       10.72      3.18 o
  -8   5  13        0.09        1.21      2.80 o
  -7   5  13        1.41        7.54      3.85 o
  -6   5  13        2.55        1.36      2.54 o
  -5   5  13       16.64       30.38      3.75 o
  -4   5  13       14.29       23.47      3.58 o
  -3   5  13        5.03        6.41      2.28 o
  -2   5  13       25.12       25.09      2.59 o
  -1   5  13       24.66       26.81      2.77 o
   0   5  13       15.54       14.63      3.42 o
   1   5  13        4.92       -1.67      6.20 o
   2   5  13        4.98        5.82      3.53 o
   3   5  13       14.08       23.00      5.56 o
   4   5  13        4.91        5.42      3.03 o
  -8   6  13        0.16       -3.10      3.10 o
  -7   6  13        2.82        3.09      3.52 o
  -6   6  13       27.23       36.97      4.12 o
  -5   6  13        1.78        8.27      3.35 o
  -4   6  13       23.97       13.50      3.37 o
  -3   6  13       18.96       21.90      2.60 o
  -2   6  13       14.15       14.64      2.52 o
  -1   6  13        1.10        1.42      2.34 o
   0   6  13        6.04        7.57      2.47 o
   1   6  13       47.19       32.92      2.99 o
   2   6  13       11.54       15.36      2.60 o
   3   6  13        5.92       12.49      3.50 o
   4   6  13        3.42        5.95      3.18 o
  -8   7  13        0.15       -1.20      3.71 o
  -7   7  13        2.29        6.55      3.77 o
  -6   7  13        4.15        6.02      3.40 o
  -5   7  13       24.94       29.34      4.01 o
  -4   7  13       20.67       28.56      3.78 o
  -3   7  13        7.96       14.64      2.59 o
  -2   7  13       12.04       14.90      2.56 o
  -1   7  13       35.15       33.55      2.91 o
   0   7  13       18.62       17.99      2.70 o
   1   7  13       41.62       39.71      5.40 o
   2   7  13       10.05       14.95      3.23 o
   3   7  13        0.34        0.14      3.32 o
   4   7  13        6.02       14.58      3.36 o
  -7   8  13        2.40        3.49      3.69 o
  -6   8  13        7.56        4.60      3.67 o
  -5   8  13        4.79        1.20      3.25 o
  -4   8  13       18.95       34.23      5.88 o
  -3   8  13       22.24       27.05      2.82 o
  -2   8  13       15.71       10.31      5.76 o
  -1   8  13       34.81       45.08      3.23 o
   0   8  13       12.11       21.57      3.54 o
   1   8  13        1.25       13.12      3.44 o
   2   8  13       12.86       18.10      3.99 o
   3   8  13        3.62        1.71      3.27 o
  -7   9  13        0.81       -1.58      6.04 o
  -6   9  13        4.92       16.66      3.96 o
  -5   9  13       11.57        9.24      3.55 o
  -4   9  13        0.72        3.69      3.29 o
  -3   9  13       26.69       28.22      3.00 o
  -2   9  13       31.92       46.37      4.04 o
  -1   9  13        2.03        9.02      3.34 o
   0   9  13       17.42       24.29      3.63 o
   1   9  13       27.26       35.99      4.87 o
   2   9  13        4.51        0.51      2.91 o
   3   9  13        2.67       -2.44      3.40 o
  -7  10  13        1.09        7.53      3.93 o
  -6  10  13        1.22        2.83      3.72 o
  -5  10  13        0.26       -3.38      3.38 o
  -4  10  13       12.73       18.19      5.52 o
  -3  10  13        3.31        9.82      3.27 o
  -2  10  13        7.84        8.99      3.39 o
  -1  10  13       41.73       44.52      4.26 o
   0  10  13       26.97       43.09      4.02 o
   1  10  13        5.02        9.06      3.25 o
   2  10  13        7.17       17.50      3.95 o
   3  10  13        1.99       -1.23      3.35 o
  -6  11  13        1.09       -2.87      5.09 o
  -5  11  13        0.47        1.51      5.02 o
  -4  11  13        0.13       -2.61      3.35 o
  -3  11  13       28.20       42.09      4.31 o
  -2  11  13       33.72       30.61      4.11 o
  -1  11  13        7.29       12.45      3.75 o
   0  11  13        0.35        2.74      3.40 o
   1  11  13        3.60        4.97      3.41 o
   2  11  13        4.30        0.28      3.68 o
   3  11  13        0.18       -3.45      3.45 o
  -6  12  13        0.19       -1.42      5.33 o
  -5  12  13        0.98       -5.11      5.11 o
  -4  12  13        7.04       -0.62      6.68 o
  -3  12  13        7.97       12.05      3.82 o
  -2  12  13        0.08        2.22      5.79 o
  -1  12  13       21.45       40.19      4.28 o
   0  12  13       13.66       18.76      3.79 o
   1  12  13        5.50        5.52      3.45 o
   2  12  13        5.04        6.58      3.79 o
  -5  13  13        1.31       -2.24      5.71 o
  -4  13  13        3.23       17.72      4.16 o
  -3  13  13        1.13       10.38      3.94 o
  -2  13  13       10.41       10.50      8.56 o
  -1  13  13        0.71       -3.50      3.50 o
   0  13  13        3.73        6.10      3.76 o
   1  13  13        4.07        5.39      4.11 o
   2  13  13        4.63        3.23      3.96 o
  -4  14  13        7.07        8.04      4.24 o
  -3  14  13       14.02       22.94      7.49 o
  -2  14  13        0.93       -1.92      3.91 o
  -1  14  13        1.35       -3.79      3.79 o
   0  14  13        1.97        7.59      3.73 o
   1  14  13        3.74       -1.01      4.10 o
  -3  15  13        1.92        3.97      4.47 o
  -2  15  13        7.62        5.98      5.06 o
  -1  15  13        1.90        4.13      4.02 o
  -3 -13  14        2.92       -4.99      6.16 o
  -2 -13  14        1.68        1.39      4.69 o
  -1 -13  14        2.05       -3.70      3.70 o
   0 -13  14        4.40        1.97      4.99 o
  -4 -12  14        0.24        5.24      6.91 o
  -3 -12  14        1.28        2.34      6.02 o
  -2 -12  14        5.54       13.06      3.87 o
  -1 -12  14        5.68       -1.26      4.97 o
   0 -12  14        4.19        2.10      3.75 o
   1 -12  14        2.30       -3.53      3.53 o
  -5 -11  14        1.33       10.61      7.09 o
  -4 -11  14        6.07       26.05      7.17 o
  -3 -11  14        4.47       12.26      6.29 o
  -2 -11  14        0.56        1.28      3.59 o
  -1 -11  14        4.32        1.21      3.99 o
   0 -11  14       14.38       10.46      5.08 o
   1 -11  14        1.69        1.25      3.73 o
   2 -11  14        1.09       -2.17      4.45 o
  -6 -10  14        1.47        9.38      7.04 o
  -5 -10  14        1.73       -6.41      6.41 o
  -4 -10  14        2.48       11.30      6.65 o
  -3 -10  14        2.79       -4.23      5.51 o
  -2 -10  14       21.18       20.87      3.88 o
  -1 -10  14       25.02       24.88      5.24 o
   0 -10  14        2.84        1.94      3.55 o
   1 -10  14        3.78       -4.25      4.25 o
   2 -10  14        4.67        9.96      4.52 o
  -6  -9  14        1.22       -6.42      6.42 o
  -5  -9  14        0.53       -6.18      6.18 o
  -4  -9  14        4.43       -5.53      5.98 o
  -3  -9  14       12.09       12.78      6.02 o
  -2  -9  14        0.07        0.44      3.17 o
  -1  -9  14        5.72        3.04      4.59 o
   0  -9  14       21.53        8.96      5.80 o
   1  -9  14        9.76       10.51      4.79 o
   2  -9  14        0.23       -3.85      4.02 o
   3  -9  14        0.73        4.24      3.96 o
  -7  -8  14        1.30       -5.19      6.34 o
  -6  -8  14        0.33       13.04      7.15 o
  -5  -8  14        1.74       11.85      6.67 o
  -4  -8  14        6.29       -5.84      5.84 o
  -3  -8  14        7.97       -2.78      5.60 o
  -2  -8  14       20.41       22.61      3.68 o
  -1  -8  14       20.79       19.32      3.62 o
   0  -8  14        0.62        9.87      3.52 o
   1  -8  14       12.37       24.42      4.99 o
   2  -8  14       16.10       25.14      4.84 o
   3  -8  14        0.90       15.06      4.24 o
  -7  -7  14        3.22       14.46      6.99 o
  -6  -7  14        2.12        6.30      6.52 o
  -4  -7  14        6.66       17.99      6.12 o
  -3  -7  14       13.13       33.81      6.76 o
  -2  -7  14        0.28        2.22      3.08 o
  -1  -7  14       29.83       27.02      3.64 o
   0  -7  14       12.75       17.67      3.59 o
   1  -7  14        0.61       -1.88      3.97 o
[truncated: 30,532 more chars]
